# Supplementary material for: The E3 ligase TRIM1 ubiquitinates LRRK2 and controls its localization, degradation, and toxicity
Source: J Cell Biol. 2022 Mar 10;221(4):e202010065. doi: 10.1083/jcb.202010065 (PMC8919618; doi:10.1083/jcb.202010065)
Supplement: Table S1 — is related to Fig. 1 and lists LRRK2 interacting partners. [file JCB_202010065_TableS1.xlsx]

## Sheet: All data FC LRRK2 vs EV
LRKK2_WT-EMPTYVECTOR_log2FC	LRKK2_WT-EMPTYVECTOR_adj.pvalue	uniprot_ac	uniprot_genename	description
6.25901	0	Q5S007	LRRK2,AURA17	leucine-rich repeat kinase 2 [Source:HGNC SymbolAcc:HGNC:18618]
4.54784	0.00101216	P07900,P08238	HSP90AA1,EL52,HSP90AB1	heat shock protein 90kDa alpha (cytosolic), class A member 1 [Source:HGNC SymbolAcc:HGNC:5253],heat shock protein 90kDa alpha (cytosolic), class B member 1 [Source:HGNC SymbolAcc:HGNC:5258]
4.47708	0.345574	P07900,P08238	HSP90AA1,EL52,HSP90AB1	heat shock protein 90kDa alpha (cytosolic), class A member 1 [Source:HGNC SymbolAcc:HGNC:5253],heat shock protein 90kDa alpha (cytosolic), class B member 1 [Source:HGNC SymbolAcc:HGNC:5258]
4.37391	1.52276e-05	Q9Y241	HIGD1A	HIG1 hypoxia inducible domain family, member 1A [Source:HGNC SymbolAcc:HGNC:29527]
4.22836	9.51832e-11	P51648	ALDH3A2	aldehyde dehydrogenase 3 family, member A2 [Source:HGNC SymbolAcc:HGNC:403]
3.8283	NA	P08107,P11142,P54652	HSPA1A,HEL-S-103,HSPA8,HEL-S-72P,HSPA2	heat shock 70kDa protein 1B [Source:HGNC SymbolAcc:HGNC:5233],heat shock 70kDa protein 1A [Source:HGNC SymbolAcc:HGNC:5232],heat shock 70kDa protein 8 [Source:HGNC SymbolAcc:HGNC:5241],heat shock 70kDa protein 2 [Source:HGNC SymbolAcc:HGNC:5235]
3.60202	0	Q96TA2	YME1L1	YME1-like 1 ATPase [Source:HGNC SymbolAcc:HGNC:12843]
3.50492	0	O43819	SCO2	SCO2 cytochrome c oxidase assembly protein [Source:HGNC SymbolAcc:HGNC:10604]
3.46972	2.59311e-11	P07919	UQCRH	ubiquinol-cytochrome c reductase hinge protein [Source:HGNC SymbolAcc:HGNC:12590]
3.44371	3.22135e-05	P10412,P16401,P16402,P16403,Q02539	HIST1H1E,HIST1H1B,HIST1H1D,HIST1H1C,HIST1H1A	histone cluster 1, H1e [Source:HGNC SymbolAcc:HGNC:4718],histone cluster 1, H1b [Source:HGNC SymbolAcc:HGNC:4719],histone cluster 1, H1d [Source:HGNC SymbolAcc:HGNC:4717],histone cluster 1, H1c [Source:HGNC SymbolAcc:HGNC:4716],histone cluster 1, H1a [Source:HGNC SymbolAcc:HGNC:4715]
3.30325	1.01241e-10	P08574	CYC1	cytochrome c-1 [Source:HGNC SymbolAcc:HGNC:2579]
3.20774	0.016499	Q9UL15	BAG5	BCL2-associated athanogene 5 [Source:HGNC SymbolAcc:HGNC:941]
3.17979	0	P61981	YWHAG	tyrosine 3-monooxygenase/tryptophan 5-monooxygenase activation protein, gamma [Source:HGNC SymbolAcc:HGNC:12852]
3.1594	2.97261e-06	Q9H936	SLC25A22	solute carrier family 25 (mitochondrial carrier: glutamate), member 22 [Source:HGNC SymbolAcc:HGNC:19954]
3.15816	1.50256e-08	P60953	CDC42	cell division cycle 42 [Source:HGNC SymbolAcc:HGNC:1736]
3.13824	3.32601e-12	Q6P1M0	SLC27A4	solute carrier family 27 (fatty acid transporter), member 4 [Source:HGNC SymbolAcc:HGNC:10998]
3.12545	0	P28288	ABCD3	ATP-binding cassette, sub-family D (ALD), member 3 [Source:HGNC SymbolAcc:HGNC:67]
3.06876	0.253234	Q96CS3	FAF2	Fas associated factor family member 2 [Source:HGNC SymbolAcc:HGNC:24666]
3.03817	0	O75880	SCO1	SCO1 cytochrome c oxidase assembly protein [Source:HGNC SymbolAcc:HGNC:10603]
3.01031	0.7389	P59665,P59666	DEFA1,DEFA3,DEFA1	defensin, alpha 1B [Source:HGNC SymbolAcc:HGNC:33596],defensin, alpha 1 [Source:HGNC SymbolAcc:HGNC:2761],defensin, alpha 3, neutrophil-specific [Source:HGNC SymbolAcc:HGNC:2762]
2.85822	1.12221e-11	Q9Y4W6	AFG3L2	AFG3-like AAA ATPase 2 [Source:HGNC SymbolAcc:HGNC:315]
2.81776	1.19695e-05	P68363,P68366,Q71U36,Q9BQE3	TUBA1B,TUBA4A,TUBA1A,TUBA1C	tubulin, alpha 1b [Source:HGNC SymbolAcc:HGNC:18809],tubulin, alpha 4a [Source:HGNC SymbolAcc:HGNC:12407],tubulin, alpha 1a [Source:HGNC SymbolAcc:HGNC:20766],tubulin, alpha 1c [Source:HGNC SymbolAcc:HGNC:20768]
2.807	2.00548e-05	Q7Z6Z7	HUWE1	HECT, UBA and WWE domain containing 1, E3 ubiquitin protein ligase [Source:HGNC SymbolAcc:HGNC:30892]
2.77819	1.41268e-11	P31946	YWHAB,HEL-S-1	tyrosine 3-monooxygenase/tryptophan 5-monooxygenase activation protein, beta [Source:HGNC SymbolAcc:HGNC:12849]
2.76788	0	P62258	YWHAE,HEL2	tyrosine 3-monooxygenase/tryptophan 5-monooxygenase activation protein, epsilon [Source:HGNC SymbolAcc:HGNC:12851]
2.75061	1.93945e-12	P05141	SLC25A5	solute carrier family 25 (mitochondrial carrier adenine nucleotide translocator), member 5 [Source:HGNC SymbolAcc:HGNC:10991]
2.73158	0	P63104	YWHAZ,14-3-3	tyrosine 3-monooxygenase/tryptophan 5-monooxygenase activation protein, zeta [Source:HGNC SymbolAcc:HGNC:12855]
2.71102	4.57277e-08	P28074	PSMB5	proteasome (prosome, macropain) subunit, beta type, 5 [Source:HGNC SymbolAcc:HGNC:9542]
2.70528	0.297049	Q9UNL2	SSR3	signal sequence receptor, gamma (translocon-associated protein gamma) [Source:HGNC SymbolAcc:HGNC:11325]
2.64026	0.000961643	P31947	SFN	stratifin [Source:HGNC SymbolAcc:HGNC:10773]
2.55324	0	Q13501	SQSTM1	sequestosome 1 [Source:HGNC SymbolAcc:HGNC:11280]
2.55264	1.51331e-05	Q13451	FKBP5	FK506 binding protein 5 [Source:HGNC SymbolAcc:HGNC:3721]
2.52056	8.92964e-10	Q04917	YWHAH	tyrosine 3-monooxygenase/tryptophan 5-monooxygenase activation protein, eta [Source:HGNC SymbolAcc:HGNC:12853]
2.5138	1.76816e-13	O95816	BAG2	BCL2-associated athanogene 2 [Source:HGNC SymbolAcc:HGNC:938]
2.50433	0.269492	Q9Y5M8	SRPRB	signal recognition particle receptor, B subunit [Source:HGNC SymbolAcc:HGNC:24085]
2.48538	0.00801217	P28070	PSMB4	proteasome (prosome, macropain) subunit, beta type, 4 [Source:HGNC SymbolAcc:HGNC:9541]
2.45124	1.27138e-09	Q07065	CKAP4	cytoskeleton-associated protein 4 [Source:HGNC SymbolAcc:HGNC:16991]
2.37426	0.0167694	P05023,P13637,P50993	ATP1A1,ATP1A3,ATP1A2	ATPase, Na+/K+ transporting, alpha 1 polypeptide [Source:HGNC SymbolAcc:HGNC:799],ATPase, Na+/K+ transporting, alpha 3 polypeptide [Source:HGNC SymbolAcc:HGNC:801],ATPase, Na+/K+ transporting, alpha 2 polypeptide [Source:HGNC SymbolAcc:HGNC:800]
2.37007	0	Q14318	FKBP8	FK506 binding protein 8, 38kDa [Source:HGNC SymbolAcc:HGNC:3724]
2.34803	2.05233e-13	P27348	YWHAQ	tyrosine 3-monooxygenase/tryptophan 5-monooxygenase activation protein, theta [Source:HGNC SymbolAcc:HGNC:12854]
2.33858	0.31614	O60232	SSSCA1	Sjogren syndrome/scleroderma autoantigen 1 [Source:HGNC SymbolAcc:HGNC:11328]
2.33492	9.5508e-08	Q8WVX9	FAR1	fatty acyl CoA reductase 1 [Source:HGNC SymbolAcc:HGNC:26222]
2.33158	0	P07900	HSP90AA1,EL52	heat shock protein 90kDa alpha (cytosolic), class A member 1 [Source:HGNC SymbolAcc:HGNC:5253]
2.32754	1.50256e-08	Q00325	SLC25A3,DKFZP686J11229	solute carrier family 25 (mitochondrial carrier phosphate carrier), member 3 [Source:HGNC SymbolAcc:HGNC:10989]
2.32116	5.59372e-07	P51970	NDUFA8	NADH dehydrogenase (ubiquinone) 1 alpha subcomplex, 8, 19kDa [Source:HGNC SymbolAcc:HGNC:7692]
2.30757	0.444861	Q9BZZ5	API5	apoptosis inhibitor 5 [Source:HGNC SymbolAcc:HGNC:594]
2.2937	1.25425e-08	P49755	TMED10	transmembrane emp24-like trafficking protein 10 (yeast) [Source:HGNC SymbolAcc:HGNC:16998]
2.28569	2.80061e-06	Q9NZ01	TECR	trans-2,3-enoyl-CoA reductase [Source:HGNC SymbolAcc:HGNC:4551]
2.28521	3.10768e-08	Q02978	SLC25A11	solute carrier family 25 (mitochondrial carrier oxoglutarate carrier), member 11 [Source:HGNC SymbolAcc:HGNC:10981]
2.24314	0.00459778	P53985	SLC16A1	solute carrier family 16 (monocarboxylate transporter), member 1 [Source:HGNC SymbolAcc:HGNC:10922]
2.22561	0.000103177	P20618	PSMB1	proteasome (prosome, macropain) subunit, beta type, 1 [Source:HGNC SymbolAcc:HGNC:9537]
2.22421	0	P08238	HSP90AB1	heat shock protein 90kDa alpha (cytosolic), class B member 1 [Source:HGNC SymbolAcc:HGNC:5258]
2.22325	0.159322	P60468	SEC61B	Sec61 beta subunit [Source:HGNC SymbolAcc:HGNC:16993]
2.17341	1.32541e-12	Q16543	CDC37	cell division cycle 37 [Source:HGNC SymbolAcc:HGNC:1735]
2.17315	0.00500172	O00483	NDUFA4	NDUFA4, mitochondrial complex associated [Source:HGNC SymbolAcc:HGNC:7687]
2.17156	0.000589597	Q9Y2Z0	SUGT1	SGT1, suppressor of G2 allele of SKP1 (S. cerevisiae) [Source:HGNC SymbolAcc:HGNC:16987]
2.15011	0.0300841	P05023,P13637,P50993,Q13733	ATP1A1,ATP1A3,ATP1A2,ATP1A4,ATP1A1	ATPase, Na+/K+ transporting, alpha 1 polypeptide [Source:HGNC SymbolAcc:HGNC:799],ATPase, Na+/K+ transporting, alpha 3 polypeptide [Source:HGNC SymbolAcc:HGNC:801],ATPase, Na+/K+ transporting, alpha 2 polypeptide [Source:HGNC SymbolAcc:HGNC:800],ATPase, Na+/K+ transporting, alpha 4 polypeptide [Source:HGNC SymbolAcc:HGNC:14073]
2.13754	0.00239325	P60900	PSMA6	proteasome (prosome, macropain) subunit, alpha type, 6 [Source:HGNC SymbolAcc:HGNC:9535]
2.13616	0.00719908	O60583	CCNT2	cyclin T2 [Source:HGNC SymbolAcc:HGNC:1600]
2.10694	0	P08238	HSP90AB1	heat shock protein 90kDa alpha (cytosolic), class B member 1 [Source:HGNC SymbolAcc:HGNC:5258]
2.06839	0.107657	Q9NS69	TOMM22,MST065	translocase of outer mitochondrial membrane 22 homolog (yeast) [Source:HGNC SymbolAcc:HGNC:18002]
2.05375	0.000146668	P05023,P13637	ATP1A1,ATP1A3	ATPase, Na+/K+ transporting, alpha 1 polypeptide [Source:HGNC SymbolAcc:HGNC:799],ATPase, Na+/K+ transporting, alpha 3 polypeptide [Source:HGNC SymbolAcc:HGNC:801]
2.02944	0.00021093	O00217	NDUFS8	NADH dehydrogenase (ubiquinone) Fe-S protein 8, 23kDa (NADH-coenzyme Q reductase) [Source:HGNC SymbolAcc:HGNC:7715]
2.01032	0.53249	P07900	HSP90AA1,EL52	heat shock protein 90kDa alpha (cytosolic), class A member 1 [Source:HGNC SymbolAcc:HGNC:5253]
2.00539	1.19719e-14	P31689	DNAJA1	DnaJ (Hsp40) homolog, subfamily A, member 1 [Source:HGNC SymbolAcc:HGNC:5229]
1.98737	0.000244029	P05141,P12235,P12236	SLC25A5,SLC25A4,SLC25A6	solute carrier family 25 (mitochondrial carrier adenine nucleotide translocator), member 5 [Source:HGNC SymbolAcc:HGNC:10991],solute carrier family 25 (mitochondrial carrier adenine nucleotide translocator), member 4 [Source:HGNC SymbolAcc:HGNC:10990],solute carrier family 25 (mitochondrial carrier adenine nucleotide translocator), member 6 [Source:HGNC SymbolAcc:HGNC:10992]
1.97768	0.000969112	P28072	PSMB6	proteasome (prosome, macropain) subunit, beta type, 6 [Source:HGNC SymbolAcc:HGNC:9543]
1.96984	0.474112	P04350,Q9BUF5	TUBB4A,TUBB6	tubulin, beta 4A class IVa [Source:HGNC SymbolAcc:HGNC:20774],tubulin, beta 6 class V [Source:HGNC SymbolAcc:HGNC:20776]
1.94678	0.41414	P56134	ATP5J2	ATP synthase, H+ transporting, mitochondrial Fo complex, subunit F2 [Source:HGNC SymbolAcc:HGNC:848]
1.9345	6.27759e-06	Q9UKD2	MRTO4,C1ORF33	mRNA turnover 4 homolog (S. cerevisiae) [Source:HGNC SymbolAcc:HGNC:18477]
1.93385	2.93001e-08	Q3ZCQ8	TIMM50	translocase of inner mitochondrial membrane 50 homolog (S. cerevisiae) [Source:HGNC SymbolAcc:HGNC:23656]
1.92469	0.0253151	Q69YQ0	SPECC1L	sperm antigen with calponin homology and coiled-coil domains 1-like [Source:HGNC SymbolAcc:HGNC:29022]
1.92082	0.0590354	O14983,P16615	ATP2A1,ATP2A2	ATPase, Ca++ transporting, cardiac muscle, fast twitch 1 [Source:HGNC SymbolAcc:HGNC:811],ATPase, Ca++ transporting, cardiac muscle, slow twitch 2 [Source:HGNC SymbolAcc:HGNC:812]
1.92035	0	Q99615	DNAJC7	DnaJ (Hsp40) homolog, subfamily C, member 7 [Source:HGNC SymbolAcc:HGNC:12392]
1.91046	3.26494e-10	O60884	DNAJA2	DnaJ (Hsp40) homolog, subfamily A, member 2 [Source:HGNC SymbolAcc:HGNC:14884]
1.90229	5.51558e-05	Q9Y285	FARSA,FARSLA	phenylalanyl-tRNA synthetase, alpha subunit [Source:HGNC SymbolAcc:HGNC:3592]
1.90055	0.000284651	P31946,P61981	YWHAB,HEL-S-1,YWHAG	tyrosine 3-monooxygenase/tryptophan 5-monooxygenase activation protein, beta [Source:HGNC SymbolAcc:HGNC:12849],tyrosine 3-monooxygenase/tryptophan 5-monooxygenase activation protein, gamma [Source:HGNC SymbolAcc:HGNC:12852]
1.88195	0.264439	P62195,Q8NB90	PSMC5,SPATA5	proteasome (prosome, macropain) 26S subunit, ATPase, 5 [Source:HGNC SymbolAcc:HGNC:9552],spermatogenesis associated 5 [Source:HGNC SymbolAcc:HGNC:18119]
1.87915	0.0269649	P04908,P0C0S8,P16104,P20671,Q7L7L0,Q8IUE6,Q93077,Q96KK5,Q99878,Q9BTM1	HIST1H2AB,HIST1H2AG,HIST1H2AH,HIST1H2AK,H2AFX,HIST1H2AD,HIST3H2A,HIST2H2AB,HIST1H2AC,HIST1H2AH,HIST1H2AJ,H2AFJ	histone cluster 1, H2ae [Source:HGNC SymbolAcc:HGNC:4724],histone cluster 1, H2ab [Source:HGNC SymbolAcc:HGNC:4734],histone cluster 1, H2ai [Source:HGNC SymbolAcc:HGNC:4725],histone cluster 1, H2al [Source:HGNC SymbolAcc:HGNC:4730],histone cluster 1, H2am [Source:HGNC SymbolAcc:HGNC:4735],histone cluster 1, H2ag [Source:HGNC SymbolAcc:HGNC:4737],histone cluster 1, H2ak [Source:HGNC SymbolAcc:HGNC…
1.87287	0.00232949	P51571	SSR4	signal sequence receptor, delta [Source:HGNC SymbolAcc:HGNC:11326]
1.84916	0.211706	P04350,P07437,P68371,Q13885,Q9BUF5,Q9BVA1	TUBB4A,TUBB,TUBB4B,TUBB2C,TUBB2A,TUBB6,TUBB2B	tubulin, beta 4A class IVa [Source:HGNC SymbolAcc:HGNC:20774],tubulin, beta class I [Source:HGNC SymbolAcc:HGNC:20778],tubulin, beta 4B class IVb [Source:HGNC SymbolAcc:HGNC:20771],tubulin, beta 2A class IIa [Source:HGNC SymbolAcc:HGNC:12412],tubulin, beta 6 class V [Source:HGNC SymbolAcc:HGNC:20776],tubulin, beta 2B class IIb [Source:HGNC SymbolAcc:HGNC:30829]
1.84001	2.34944e-11	P08238	HSP90AB1	heat shock protein 90kDa alpha (cytosolic), class B member 1 [Source:HGNC SymbolAcc:HGNC:5258]
1.83203	0.000404554	Q9Y5V3	MAGED1	melanoma antigen family D, 1 [Source:HGNC SymbolAcc:HGNC:6813]
1.82601	0.111977	Q9BVA1	TUBB2B	tubulin, beta 2B class IIb [Source:HGNC SymbolAcc:HGNC:30829]
1.82588	0.000290281	P53041	PPP5C	protein phosphatase 5, catalytic subunit [Source:HGNC SymbolAcc:HGNC:9322]
1.82261	0.0766319	P11142,P17066,P54652	HSPA8,HEL-S-72P,HSPA6,HSPA2	heat shock 70kDa protein 8 [Source:HGNC SymbolAcc:HGNC:5241],heat shock 70kDa protein 6 (HSP70B') [Source:HGNC SymbolAcc:HGNC:5239],heat shock 70kDa protein 2 [Source:HGNC SymbolAcc:HGNC:5235]
1.79873	0.0055266	P62873	GNB1	guanine nucleotide binding protein (G protein), beta polypeptide 1 [Source:HGNC SymbolAcc:HGNC:4396]
1.77887	0.00099116	P05141,P12236	SLC25A5,SLC25A6	solute carrier family 25 (mitochondrial carrier adenine nucleotide translocator), member 5 [Source:HGNC SymbolAcc:HGNC:10991],solute carrier family 25 (mitochondrial carrier adenine nucleotide translocator), member 6 [Source:HGNC SymbolAcc:HGNC:10992]
1.76765	9.08776e-08	P08107,P17066	HSPA1A,HEL-S-103,HSPA6	heat shock 70kDa protein 1B [Source:HGNC SymbolAcc:HGNC:5233],heat shock 70kDa protein 1A [Source:HGNC SymbolAcc:HGNC:5232],heat shock 70kDa protein 6 (HSP70B') [Source:HGNC SymbolAcc:HGNC:5239]
1.7339	1.73784e-06	P08238,P14625	HSP90AB1,HSP90B1,TRA1,HEL-S-125M	heat shock protein 90kDa alpha (cytosolic), class B member 1 [Source:HGNC SymbolAcc:HGNC:5258],heat shock protein 90kDa beta (Grp94), member 1 [Source:HGNC SymbolAcc:HGNC:12028]
1.72041	0.721275	Q15058	KIF14	kinesin family member 14 [Source:HGNC SymbolAcc:HGNC:19181]
1.71409	0.165134	Q9Y312	AAR2	AAR2 splicing factor homolog (S. cerevisiae) [Source:HGNC SymbolAcc:HGNC:15886]
1.70814	1.50256e-08	P07900	HSP90AA1,EL52	heat shock protein 90kDa alpha (cytosolic), class A member 1 [Source:HGNC SymbolAcc:HGNC:5253]
1.69724	1.05769e-05	Q9UBX3	SLC25A10	solute carrier family 25 (mitochondrial carrier dicarboxylate transporter), member 10 [Source:HGNC SymbolAcc:HGNC:10980]
1.69458	1.63925e-05	P35613	BSG,HEMMPRIN	basigin (Ok blood group) [Source:HGNC SymbolAcc:HGNC:1116]
1.67915	0.0253151	P07900	HSP90AA1,EL52	heat shock protein 90kDa alpha (cytosolic), class A member 1 [Source:HGNC SymbolAcc:HGNC:5253]
1.6708	9.66767e-12	Q9UNE7	STUB1	STIP1 homology and U-box containing protein 1, E3 ubiquitin protein ligase [Source:HGNC SymbolAcc:HGNC:11427]
1.65308	0.04322	P12236	SLC25A6	solute carrier family 25 (mitochondrial carrier adenine nucleotide translocator), member 6 [Source:HGNC SymbolAcc:HGNC:10992]
1.6428	0.000165734	P49721	PSMB2	proteasome (prosome, macropain) subunit, beta type, 2 [Source:HGNC SymbolAcc:HGNC:9539]
1.64018	4.67389e-05	O60762	DPM1	dolichyl-phosphate mannosyltransferase polypeptide 1, catalytic subunit [Source:HGNC SymbolAcc:HGNC:3005]
1.63703	0.0117525	Q3ZCM7	TUBB8	tubulin, beta 8 class VIII [Source:HGNC SymbolAcc:HGNC:20773]
1.60731	2.12322e-10	P50402	EMD	emerin [Source:HGNC SymbolAcc:HGNC:3331]
1.60181	0.160331	Q9NP97	DYNLRB1	dynein, light chain, roadblock-type 1 [Source:HGNC SymbolAcc:HGNC:15468]
1.6016	1.09261e-09	O43164	PJA2	praja ring finger 2, E3 ubiquitin protein ligase [Source:HGNC SymbolAcc:HGNC:17481]
1.59463	1.22523e-10	Q9NVI7	ATAD3A	ATPase family, AAA domain containing 3A [Source:HGNC SymbolAcc:HGNC:25567]
1.59336	0.0126843	Q15181	PPA1,HEL-S-66P	pyrophosphatase (inorganic) 1 [Source:HGNC SymbolAcc:HGNC:9226]
1.58243	0.590377	Q4VCS5,Q8IY63	AMOT,AMOTL1	angiomotin [Source:HGNC SymbolAcc:HGNC:17810],angiomotin like 1 [Source:HGNC SymbolAcc:HGNC:17811]
1.57317	0.604233	P04899,P08754,P63092,P63096,Q5JWF2	GNAI2,WUGSC:H_LUCA15.1,WUGSC:H_LUCA16.1,GNAI3,GNAS,GNAI1	guanine nucleotide binding protein (G protein), alpha inhibiting activity polypeptide 2 [Source:HGNC SymbolAcc:HGNC:4385],guanine nucleotide binding protein (G protein), alpha inhibiting activity polypeptide 3 [Source:HGNC SymbolAcc:HGNC:4387],GNAS complex locus [Source:HGNC SymbolAcc:HGNC:4392],guanine nucleotide binding protein (G protein), alpha inhibiting activity polypeptide 1 [Source:HGNC S…
1.56334	0.278808	Q14258	TRIM25	tripartite motif containing 25 [Source:HGNC SymbolAcc:HGNC:12932]
1.55645	0.0980742	Q6P1J9	CDC73	cell division cycle 73 [Source:HGNC SymbolAcc:HGNC:16783]
1.52962	0.112319	P04350	TUBB4A	tubulin, beta 4A class IVa [Source:HGNC SymbolAcc:HGNC:20774]
1.5286	0.185836	Q9H0U6	MRPL18	mitochondrial ribosomal protein L18 [Source:HGNC SymbolAcc:HGNC:14477]
1.50054	1.58991e-06	Q16186	ADRM1	adhesion regulating molecule 1 [Source:HGNC SymbolAcc:HGNC:15759]
1.49868	0.00694965	Q9Y295	DRG1,DKFZP434N1827	developmentally regulated GTP binding protein 1 [Source:HGNC SymbolAcc:HGNC:3029]
1.49101	0.000611199	O14545	TRAFD1	TRAF-type zinc finger domain containing 1 [Source:HGNC SymbolAcc:HGNC:24808]
1.48951	0.000954176	P32322	PYCR1	pyrroline-5-carboxylate reductase 1 [Source:HGNC SymbolAcc:HGNC:9721]
1.47971	0.0150659	O00767	SCD	stearoyl-CoA desaturase (delta-9-desaturase) [Source:HGNC SymbolAcc:HGNC:10571]
1.46449	0	P11142	HSPA8,HEL-S-72P	heat shock 70kDa protein 8 [Source:HGNC SymbolAcc:HGNC:5241]
1.45372	0.0245859	O14818,Q8TAA3	PSMA7,PSMA8	proteasome (prosome, macropain) subunit, alpha type, 7 [Source:HGNC SymbolAcc:HGNC:9536],proteasome (prosome, macropain) subunit, alpha type, 8 [Source:HGNC SymbolAcc:HGNC:22985]
1.44822	1.58991e-06	P04792	HSPB1,HEL-S-102	heat shock 27kDa protein 1 [Source:HGNC SymbolAcc:HGNC:5246]
1.44002	0.550891	O60814,P06899,P23527,P33778,P58876,P62807,Q16778,Q5QNW6,Q8N257,Q93079,Q99877,Q99879,Q99880	HIST1H2BK,HIST1H2BJ,HIST1H2BO,HIST1H2BB,HIST1H2BD,HIST1H2BC,HIST2H2BE,HIST2H2BF,HIST3H2BB,HIST1H2BH,HIST1H2BN,HIST1H2BM,HIST1H2BL	histone cluster 1, H2bk [Source:HGNC SymbolAcc:HGNC:13954],histone cluster 1, H2bj [Source:HGNC SymbolAcc:HGNC:4761],histone cluster 1, H2bo [Source:HGNC SymbolAcc:HGNC:4758],histone cluster 1, H2bb [Source:HGNC SymbolAcc:HGNC:4751],histone cluster 1, H2bd [Source:HGNC SymbolAcc:HGNC:4747],histone cluster 1, H2bg [Source:HGNC SymbolAcc:HGNC:4746],histone cluster 1, H2bf [Source:HGNC SymbolAcc:HGN…
1.43976	0	P11142,P54652	HSPA8,HEL-S-72P,HSPA2	heat shock 70kDa protein 8 [Source:HGNC SymbolAcc:HGNC:5241],heat shock 70kDa protein 2 [Source:HGNC SymbolAcc:HGNC:5235]
1.42933	4.23777e-10	P42704	LRPPRC	leucine-rich pentatricopeptide repeat containing [Source:HGNC SymbolAcc:HGNC:15714]
1.4189	0	O95831	AIFM1	apoptosis-inducing factor, mitochondrion-associated, 1 [Source:HGNC SymbolAcc:HGNC:8768]
1.41488	5.89668e-09	P07900	HSP90AA1,EL52	heat shock protein 90kDa alpha (cytosolic), class A member 1 [Source:HGNC SymbolAcc:HGNC:5253]
1.41445	0.0942887	P17066	HSPA6	heat shock 70kDa protein 6 (HSP70B') [Source:HGNC SymbolAcc:HGNC:5239]
1.38263	0.000217355	P07437	TUBB	tubulin, beta class I [Source:HGNC SymbolAcc:HGNC:20778]
1.38223	0.0110043	P45880	VDAC2	voltage-dependent anion channel 2 [Source:HGNC SymbolAcc:HGNC:12672]
1.36314	0	P08107,P11142,P17066,P54652	HSPA1A,HEL-S-103,HSPA8,HEL-S-72P,HSPA6,HSPA2	heat shock 70kDa protein 1B [Source:HGNC SymbolAcc:HGNC:5233],heat shock 70kDa protein 1A [Source:HGNC SymbolAcc:HGNC:5232],heat shock 70kDa protein 8 [Source:HGNC SymbolAcc:HGNC:5241],heat shock 70kDa protein 6 (HSP70B') [Source:HGNC SymbolAcc:HGNC:5239],heat shock 70kDa protein 2 [Source:HGNC SymbolAcc:HGNC:5235]
1.35394	0.622003	P61088	UBE2N,HEL-S-71	ubiquitin-conjugating enzyme E2N [Source:HGNC SymbolAcc:HGNC:12492]
1.34944	0.135316	Q9P035	PTPLAD1	protein tyrosine phosphatase-like A domain containing 1 [Source:HGNC SymbolAcc:HGNC:24175]
1.33126	0.0127624	P53618	COPB1	coatomer protein complex, subunit beta 1 [Source:HGNC SymbolAcc:HGNC:2231]
1.31955	1.04404e-07	P28066	PSMA5	proteasome (prosome, macropain) subunit, alpha type, 5 [Source:HGNC SymbolAcc:HGNC:9534]
1.30364	0.145942	P13693	TPT1	tumor protein, translationally-controlled 1 [Source:HGNC SymbolAcc:HGNC:12022]
1.30206	3.04526e-07	P17980	PSMC3	proteasome (prosome, macropain) 26S subunit, ATPase, 3 [Source:HGNC SymbolAcc:HGNC:9549]
1.30086	0.0426332	Q9P1F3	ABRACL	ABRA C-terminal like [Source:HGNC SymbolAcc:HGNC:21230]
1.26938	7.32743e-07	Q9Y266	NUDC	nudC nuclear distribution protein [Source:HGNC SymbolAcc:HGNC:8045]
1.26465	0	P08107	HSPA1A,HEL-S-103	heat shock 70kDa protein 1B [Source:HGNC SymbolAcc:HGNC:5233],heat shock 70kDa protein 1A [Source:HGNC SymbolAcc:HGNC:5232]
1.26439	0.0152133	Q9UJS0	SLC25A13	solute carrier family 25 (aspartate/glutamate carrier), member 13 [Source:HGNC SymbolAcc:HGNC:10983]
1.25886	2.05233e-13	O15027	SEC16A	SEC16 homolog A (S. cerevisiae) [Source:HGNC SymbolAcc:HGNC:29006]
1.25113	7.38121e-06	O15355	PPM1G	protein phosphatase, Mg2+/Mn2+ dependent, 1G [Source:HGNC SymbolAcc:HGNC:9278]
1.24026	0.00682016	P05023,P13637,P50993,P54707,Q13733	ATP1A1,ATP1A3,ATP1A2,ATP12A,ATP1A4,ATP1A1	ATPase, Na+/K+ transporting, alpha 1 polypeptide [Source:HGNC SymbolAcc:HGNC:799],ATPase, Na+/K+ transporting, alpha 3 polypeptide [Source:HGNC SymbolAcc:HGNC:801],ATPase, Na+/K+ transporting, alpha 2 polypeptide [Source:HGNC SymbolAcc:HGNC:800],ATPase, H+/K+ transporting, nongastric, alpha polypeptide [Source:HGNC SymbolAcc:HGNC:13816],ATPase, Na+/K+ transporting, alpha 4 polypeptide [Source:HGN…
1.23957	9.60048e-09	P08107,P11142,P17066,P54652	HSPA1A,HEL-S-103,HSPA8,HEL-S-72P,HSPA6,HSPA2	heat shock 70kDa protein 1B [Source:HGNC SymbolAcc:HGNC:5233],heat shock 70kDa protein 1A [Source:HGNC SymbolAcc:HGNC:5232],heat shock 70kDa protein 8 [Source:HGNC SymbolAcc:HGNC:5241],heat shock 70kDa protein 6 (HSP70B') [Source:HGNC SymbolAcc:HGNC:5239],heat shock 70kDa protein 2 [Source:HGNC SymbolAcc:HGNC:5235]
1.23445	0.719271	P20340,Q14964,Q9NRW1	RAB6A,RAB6B,RAB6A',RAB39A,RAB6B	RAB6A, member RAS oncogene family [Source:HGNC SymbolAcc:HGNC:9786],RAB39A, member RAS oncogene family [Source:HGNC SymbolAcc:HGNC:16521],RAB6B, member RAS oncogene family [Source:HGNC SymbolAcc:HGNC:14902]
1.23185	0.0155107	Q9BRP1	PDCD2L	programmed cell death 2-like [Source:HGNC SymbolAcc:HGNC:28194]
1.22836	1.58094e-05	P62191	PSMC1	proteasome (prosome, macropain) 26S subunit, ATPase, 1 [Source:HGNC SymbolAcc:HGNC:9547]
1.21717	0.0162405	Q5T2N8,Q9NVI7	ATAD3C,ATAD3A	ATPase family, AAA domain containing 3C [Source:HGNC SymbolAcc:HGNC:32151],ATPase family, AAA domain containing 3A [Source:HGNC SymbolAcc:HGNC:25567]
1.20903	0.0150659	P39656	DDOST	dolichyl-diphosphooligosaccharide--protein glycosyltransferase subunit (non-catalytic) [Source:HGNC SymbolAcc:HGNC:2728]
1.1942	0.036122	Q15185	PTGES3	prostaglandin E synthase 3 (cytosolic) [Source:HGNC SymbolAcc:HGNC:16049]
1.18957	0.281089	P08238	HSP90AB1	heat shock protein 90kDa alpha (cytosolic), class B member 1 [Source:HGNC SymbolAcc:HGNC:5258]
1.1738	5.32588e-05	P05023	ATP1A1	ATPase, Na+/K+ transporting, alpha 1 polypeptide [Source:HGNC SymbolAcc:HGNC:799]
1.16738	0.064859	P55786	NPEPPS	aminopeptidase puromycin sensitive [Source:HGNC SymbolAcc:HGNC:7900]
1.15988	0.0994889	P52565	ARHGDIA,HEL-S-47E	Rho GDP dissociation inhibitor (GDI) alpha [Source:HGNC SymbolAcc:HGNC:678]
1.15762	0.000954176	O75832	PSMD10	proteasome (prosome, macropain) 26S subunit, non-ATPase, 10 [Source:HGNC SymbolAcc:HGNC:9555]
1.15045	4.57662e-05	Q9BSD7	NTPCR,C1ORF57	nucleoside-triphosphatase, cancer-related [Source:HGNC SymbolAcc:HGNC:28204]
1.14198	0.00834328	P53007	SLC25A1	solute carrier family 25 (mitochondrial carrier citrate transporter), member 1 [Source:HGNC SymbolAcc:HGNC:10979]
1.13962	0.00456537	P25787	PSMA2,DKFZP686D09174	proteasome (prosome, macropain) subunit, alpha type, 2 [Source:HGNC SymbolAcc:HGNC:9531]
1.13396	4.76446e-06	P27824	CANX	calnexin [Source:HGNC SymbolAcc:HGNC:1473]
1.13391	0.0283143	Q6QEF8,Q9ULV4	CORO6,CORO1C	coronin 6 [Source:HGNC SymbolAcc:HGNC:21356],coronin, actin binding protein, 1C [Source:HGNC SymbolAcc:HGNC:2254]
1.13185	0.00828717	Q12904	AIMP1	aminoacyl tRNA synthetase complex-interacting multifunctional protein 1 [Source:HGNC SymbolAcc:HGNC:10648]
1.12182	0.00471754	Q5T9A4,Q9NVI7	ATAD3B,ATAD3A	ATPase family, AAA domain containing 3B [Source:HGNC SymbolAcc:HGNC:24007],ATPase family, AAA domain containing 3A [Source:HGNC SymbolAcc:HGNC:25567]
1.12143	0.195294	P68371,Q13885,Q9BVA1	TUBB4B,TUBB2C,TUBB2A,TUBB2B	tubulin, beta 4B class IVb [Source:HGNC SymbolAcc:HGNC:20771],tubulin, beta 2A class IIa [Source:HGNC SymbolAcc:HGNC:12412],tubulin, beta 2B class IIb [Source:HGNC SymbolAcc:HGNC:30829]
1.12023	7.17206e-05	P08195	SLC3A2	solute carrier family 3 (amino acid transporter heavy chain), member 2 [Source:HGNC SymbolAcc:HGNC:11026]
1.09908	1.37086e-05	Q9P2R7	SUCLA2,DKFZP564P2062	succinate-CoA ligase, ADP-forming, beta subunit [Source:HGNC SymbolAcc:HGNC:11448]
1.097	0.00589834	P58546	MTPN,DKFZP761E1322	myotrophin [Source:HGNC SymbolAcc:HGNC:15667]
1.09666	7.60939e-08	P04350,P68371,Q13509	TUBB4A,TUBB4B,TUBB2C,TUBB3	tubulin, beta 4A class IVa [Source:HGNC SymbolAcc:HGNC:20774],tubulin, beta 4B class IVb [Source:HGNC SymbolAcc:HGNC:20771],tubulin, beta 3 class III [Source:HGNC SymbolAcc:HGNC:20772]
1.0864	0.0815761	P25786	PSMA1	proteasome (prosome, macropain) subunit, alpha type, 1 [Source:HGNC SymbolAcc:HGNC:9530]
1.08582	4.47649e-09	P51665	PSMD7	proteasome (prosome, macropain) 26S subunit, non-ATPase, 7 [Source:HGNC SymbolAcc:HGNC:9565]
1.08185	1.03081e-05	P42167	TMPO	thymopoietin [Source:HGNC SymbolAcc:HGNC:11875]
1.08049	0.0066805	Q13765	NACA	nascent polypeptide-associated complex alpha subunit [Source:HGNC SymbolAcc:HGNC:7629]
1.0713	0.00905143	Q9Y5Y2	NUBP1,NUBP2	nucleotide binding protein 2 [Source:HGNC SymbolAcc:HGNC:8042]
1.05705	0.00799269	Q92688	ANP32B	acidic (leucine-rich) nuclear phosphoprotein 32 family, member B [Source:HGNC SymbolAcc:HGNC:16677]
1.04365	7.30678e-05	Q99460	PSMD1	proteasome (prosome, macropain) 26S subunit, non-ATPase, 1 [Source:HGNC SymbolAcc:HGNC:9554]
1.03908	0.0195224	Q96EY1	DNAJA3	DnaJ (Hsp40) homolog, subfamily A, member 3 [Source:HGNC SymbolAcc:HGNC:11808]
1.03775	8.81259e-05	P11802	CDK4	cyclin-dependent kinase 4 [Source:HGNC SymbolAcc:HGNC:1773]
1.03676	0.00122245	P08107,P17066	HSPA1A,HEL-S-103,HSPA6	heat shock 70kDa protein 1B [Source:HGNC SymbolAcc:HGNC:5233],heat shock 70kDa protein 1A [Source:HGNC SymbolAcc:HGNC:5232],heat shock 70kDa protein 6 (HSP70B') [Source:HGNC SymbolAcc:HGNC:5239]
1.03248	0.0817978	Q5T2N8,Q5T9A4,Q9NVI7	ATAD3C,ATAD3B,ATAD3A	ATPase family, AAA domain containing 3C [Source:HGNC SymbolAcc:HGNC:32151],ATPase family, AAA domain containing 3B [Source:HGNC SymbolAcc:HGNC:24007],ATPase family, AAA domain containing 3A [Source:HGNC SymbolAcc:HGNC:25567]
1.02809	0.258278	Q9BVI4	NOC4L	nucleolar complex associated 4 homolog (S. cerevisiae) [Source:HGNC SymbolAcc:HGNC:28461]
1.0273	0.00122081	P78527	PRKDC	protein kinase, DNA-activated, catalytic polypeptide [Source:HGNC SymbolAcc:HGNC:9413]
1.02412	0.0245859	P16615	ATP2A2	ATPase, Ca++ transporting, cardiac muscle, slow twitch 2 [Source:HGNC SymbolAcc:HGNC:812]
1.02077	0.0186436	P30086	PEBP1,HEL-210	phosphatidylethanolamine binding protein 1 [Source:HGNC SymbolAcc:HGNC:8630]
1.01873	0.350174	P50502	ST13	suppression of tumorigenicity 13 (colon carcinoma) (Hsp70 interacting protein) [Source:HGNC SymbolAcc:HGNC:11343]
1.0174	0.0211272	Q14739	LBR	lamin B receptor [Source:HGNC SymbolAcc:HGNC:6518]
1.0049	4.05599e-06	Q53GQ0	HSD17B12	hydroxysteroid (17-beta) dehydrogenase 12 [Source:HGNC SymbolAcc:HGNC:18646]
0.990135	0.00232949	P52434	POLR2H	polymerase (RNA) II (DNA directed) polypeptide H [Source:HGNC SymbolAcc:HGNC:9195]
0.982879	0.412089	Q9UJN7	ZNF391	zinc finger protein 391 [Source:HGNC SymbolAcc:HGNC:18779]
0.979479	3.43052e-06	P33993	MCM7	minichromosome maintenance complex component 7 [Source:HGNC SymbolAcc:HGNC:6950]
0.978246	0.00101716	Q5T9A4	ATAD3B	ATPase family, AAA domain containing 3B [Source:HGNC SymbolAcc:HGNC:24007]
0.972637	0.011038	P43490	NAMPT,DKFZP666B131,PBEF1	nicotinamide phosphoribosyltransferase [Source:HGNC SymbolAcc:HGNC:30092]
0.965734	8.81259e-05	P62333	PSMC6	proteasome (prosome, macropain) 26S subunit, ATPase, 6 [Source:HGNC SymbolAcc:HGNC:9553]
0.958896	0.0258728	Q9Y5J1	UTP18	UTP18 small subunit (SSU) processome component homolog (yeast) [Source:HGNC SymbolAcc:HGNC:24274]
0.956619	4.05187e-07	O43175	PHGDH,PGDH3	phosphoglycerate dehydrogenase [Source:HGNC SymbolAcc:HGNC:8923]
0.955352	4.08289e-05	P08107,P11142	HSPA1A,HEL-S-103,HSPA8,HEL-S-72P	heat shock 70kDa protein 1B [Source:HGNC SymbolAcc:HGNC:5233],heat shock 70kDa protein 1A [Source:HGNC SymbolAcc:HGNC:5232],heat shock 70kDa protein 8 [Source:HGNC SymbolAcc:HGNC:5241]
0.954695	0.807951	O00154	ACOT7	acyl-CoA thioesterase 7 [Source:HGNC SymbolAcc:HGNC:24157]
0.950602	0.000370911	Q15008	PSMD6	proteasome (prosome, macropain) 26S subunit, non-ATPase, 6 [Source:HGNC SymbolAcc:HGNC:9564]
0.950416	0.233928	Q9UN37	VPS4A,DKFZP434E0418	vacuolar protein sorting 4 homolog A (S. cerevisiae) [Source:HGNC SymbolAcc:HGNC:13488]
0.946924	0.548303	Q15388	TOMM20	translocase of outer mitochondrial membrane 20 homolog (yeast) [Source:HGNC SymbolAcc:HGNC:20947]
0.945511	0.341469	Q03252	LMNB2	lamin B2 [Source:HGNC SymbolAcc:HGNC:6638]
0.945117	3.90181e-07	P62829	RPL23	ribosomal protein L23 [Source:HGNC SymbolAcc:HGNC:10316]
0.941315	0.00178221	O00231	PSMD11	proteasome (prosome, macropain) 26S subunit, non-ATPase, 11 [Source:HGNC SymbolAcc:HGNC:9556]
0.929568	0.390898	O14556,P04406	GAPDHS,GAPDH,HEL-S-162EP,GAPD	glyceraldehyde-3-phosphate dehydrogenase, spermatogenic [Source:HGNC SymbolAcc:HGNC:24864],glyceraldehyde-3-phosphate dehydrogenase [Source:HGNC SymbolAcc:HGNC:4141]
0.928439	0.016499	Q9UNF1	MAGED2	melanoma antigen family D, 2 [Source:HGNC SymbolAcc:HGNC:16353]
0.927222	0.0551652	Q71UM5	RPS27L	ribosomal protein S27-like [Source:HGNC SymbolAcc:HGNC:18476]
0.926817	0.00185677	O95757,P34932,Q92598	HSPA4L,HSPA4,HS24/P52,HSPH1	heat shock 70kDa protein 4-like [Source:HGNC SymbolAcc:HGNC:17041],heat shock 70kDa protein 4 [Source:HGNC SymbolAcc:HGNC:5237],heat shock 105kDa/110kDa protein 1 [Source:HGNC SymbolAcc:HGNC:16969]
0.924812	0.000236099	P30876	POLR2B,RPB2	polymerase (RNA) II (DNA directed) polypeptide B, 140kDa [Source:HGNC SymbolAcc:HGNC:9188]
0.919734	0.00522883	Q13748,Q6PEY2,Q71U36	TUBA3C,TUBA2,TUBA3E,TUBA1A	tubulin, alpha 3c [Source:HGNC SymbolAcc:HGNC:12408],tubulin, alpha 3d [Source:HGNC SymbolAcc:HGNC:24071],tubulin, alpha 3e [Source:HGNC SymbolAcc:HGNC:20765],tubulin, alpha 1a [Source:HGNC SymbolAcc:HGNC:20766]
0.916434	0.0456231	P08238	HSP90AB1	heat shock protein 90kDa alpha (cytosolic), class B member 1 [Source:HGNC SymbolAcc:HGNC:5258]
0.915359	2.70126e-07	P00505	GOT2	glutamic-oxaloacetic transaminase 2, mitochondrial [Source:HGNC SymbolAcc:HGNC:4433]
0.909444	0.00175994	P35998	PSMC2	proteasome (prosome, macropain) 26S subunit, ATPase, 2 [Source:HGNC SymbolAcc:HGNC:9548]
0.906697	0.61542	P35606	COPB2	coatomer protein complex, subunit beta 2 (beta prime) [Source:HGNC SymbolAcc:HGNC:2232]
0.903623	0.815982	P04899,P08754,P63096	GNAI2,WUGSC:H_LUCA15.1,WUGSC:H_LUCA16.1,GNAI3,GNAI1	guanine nucleotide binding protein (G protein), alpha inhibiting activity polypeptide 2 [Source:HGNC SymbolAcc:HGNC:4385],guanine nucleotide binding protein (G protein), alpha inhibiting activity polypeptide 3 [Source:HGNC SymbolAcc:HGNC:4387],guanine nucleotide binding protein (G protein), alpha inhibiting activity polypeptide 1 [Source:HGNC SymbolAcc:HGNC:4384]
0.903181	3.03197e-05	P55769	NHP2L1	NHP2 non-histone chromosome protein 2-like 1 (S. cerevisiae) [Source:HGNC SymbolAcc:HGNC:7819]
0.899979	0.463908	Q13642	FHL1	four and a half LIM domains 1 [Source:HGNC SymbolAcc:HGNC:3702]
0.898767	0.00025545	O43242	PSMD3	proteasome (prosome, macropain) 26S subunit, non-ATPase, 3 [Source:HGNC SymbolAcc:HGNC:9560]
0.898654	0.122284	A6NKT7,P0DJD0,P0DJD1,Q7Z3J3,Q8IWJ2	RGPD3,RGPD1,RGPD1,RGPD2,RGPD1,RGPD4,RGPD1,GCC2	RANBP2-like and GRIP domain containing 3 [Source:HGNC SymbolAcc:HGNC:32416],RANBP2-like and GRIP domain containing 1 [Source:HGNC SymbolAcc:HGNC:32414],RANBP2-like and GRIP domain containing 2 [Source:HGNC SymbolAcc:HGNC:32415],RANBP2-like and GRIP domain containing 4 [Source:HGNC SymbolAcc:HGNC:32417],GRIP and coiled-coil domain containing 2 [Source:HGNC SymbolAcc:HGNC:23218]
0.898612	0.00439719	Q15365	PCBP1	poly(rC) binding protein 1 [Source:HGNC SymbolAcc:HGNC:8647]
0.892584	0.0753414	P36542	ATP5C1	ATP synthase, H+ transporting, mitochondrial F1 complex, gamma polypeptide 1 [Source:HGNC SymbolAcc:HGNC:833]
0.888839	0.00101216	Q04760	GLO1	glyoxalase I [Source:HGNC SymbolAcc:HGNC:4323]
0.884199	0.0385699	P60981	DSTN,HEL32	destrin (actin depolymerizing factor) [Source:HGNC SymbolAcc:HGNC:15750]
0.881584	0.189511	O95433	AHSA1	AHA1, activator of heat shock 90kDa protein ATPase homolog 1 (yeast) [Source:HGNC SymbolAcc:HGNC:1189]
0.878658	0.00643606	O14818	PSMA7	proteasome (prosome, macropain) subunit, alpha type, 7 [Source:HGNC SymbolAcc:HGNC:9536]
0.876518	0.512966	P14649,P60660	MYL6B,MYL6,PDE6H	myosin, light chain 6B, alkali, smooth muscle and non-muscle [Source:HGNC SymbolAcc:HGNC:29823],myosin, light chain 6, alkali, smooth muscle and non-muscle [Source:HGNC SymbolAcc:HGNC:7587]
0.871809	0.535629	Q16891	IMMT	inner membrane protein, mitochondrial [Source:HGNC SymbolAcc:HGNC:6047]
0.865463	0.329835	P11021,P11142,P54652	HSPA5,HEL-S-89N,HSPA8,HEL-S-72P,HSPA2	heat shock 70kDa protein 5 (glucose-regulated protein, 78kDa) [Source:HGNC SymbolAcc:HGNC:5238],heat shock 70kDa protein 8 [Source:HGNC SymbolAcc:HGNC:5241],heat shock 70kDa protein 2 [Source:HGNC SymbolAcc:HGNC:5235]
0.861788	0.0207746	Q9P2J5	LARS,DKFZP762P233,PIG44	leucyl-tRNA synthetase [Source:HGNC SymbolAcc:HGNC:6512]
0.853523	0.00199906	P42677	RPS27,RPS27L	ribosomal protein S27 [Source:HGNC SymbolAcc:HGNC:10416]
0.84392	0.242206	Q8WZ42	TTN	titin [Source:HGNC SymbolAcc:HGNC:12403]
0.839347	0.261982	P14314	PRKCSH	protein kinase C substrate 80K-H [Source:HGNC SymbolAcc:HGNC:9411]
0.837885	0.00194711	P06493	CDK1,CDC2	cyclin-dependent kinase 1 [Source:HGNC SymbolAcc:HGNC:1722]
0.837558	0.00448387	P30041	PRDX6,HEL-S-128M	peroxiredoxin 6 [Source:HGNC SymbolAcc:HGNC:16753]
0.836686	0.0065795	Q9Y5L4	TIMM13	translocase of inner mitochondrial membrane 13 homolog (yeast) [Source:HGNC SymbolAcc:HGNC:11816]
0.827985	0.0800153	O00232	PSMD12	proteasome (prosome, macropain) 26S subunit, non-ATPase, 12 [Source:HGNC SymbolAcc:HGNC:9557]
0.826971	0.615109	Q9BUF5	TUBB6	tubulin, beta 6 class V [Source:HGNC SymbolAcc:HGNC:20776]
0.820798	0.00236198	P48556	PSMD8,HEL-S-91N	proteasome (prosome, macropain) 26S subunit, non-ATPase, 8 [Source:HGNC SymbolAcc:HGNC:9566]
0.818875	0.141159	Q9UM54	MYO6	myosin VI [Source:HGNC SymbolAcc:HGNC:7605]
0.816284	0.00739075	P62714,P67775	PPP2CB,PPP2CA	protein phosphatase 2, catalytic subunit, beta isozyme [Source:HGNC SymbolAcc:HGNC:9300],protein phosphatase 2, catalytic subunit, alpha isozyme [Source:HGNC SymbolAcc:HGNC:9299]
0.813444	0.643603	Q9UBF2,Q9Y678	COPG2,DKFZP761N09121,COPG1,COPG	coatomer protein complex, subunit gamma 2 [Source:HGNC SymbolAcc:HGNC:2237],coatomer protein complex, subunit gamma 1 [Source:HGNC SymbolAcc:HGNC:2236]
0.806543	0.00169853	O00743	PPP6C	protein phosphatase 6, catalytic subunit [Source:HGNC SymbolAcc:HGNC:9323]
0.802958	0.0304162	Q9UQE7	SMC3	structural maintenance of chromosomes 3 [Source:HGNC SymbolAcc:HGNC:2468]
0.801729	0.00361571	P10412	HIST1H1E	histone cluster 1, H1e [Source:HGNC SymbolAcc:HGNC:4718]
0.801709	0.194222	O15084	ANKRD28	ankyrin repeat domain 28 [Source:HGNC SymbolAcc:HGNC:29024]
0.796603	0.00336245	Q9Y230	RUVBL2	RuvB-like AAA ATPase 2 [Source:HGNC SymbolAcc:HGNC:10475]
0.796203	0.000558185	P13473	LAMP2	lysosomal-associated membrane protein 2 [Source:HGNC SymbolAcc:HGNC:6501]
0.794487	0.0481701	P16152	CBR1	carbonyl reductase 1 [Source:HGNC SymbolAcc:HGNC:1548]
0.791476	0.141159	O60783	MRPS14	mitochondrial ribosomal protein S14 [Source:HGNC SymbolAcc:HGNC:14049]
0.790354	9.19442e-14	P10809	HSPD1	heat shock 60kDa protein 1 (chaperonin) [Source:HGNC SymbolAcc:HGNC:5261]
0.789444	0.12155	P15531,P22392	NME1,NME2,NME1-NME2	NME/NM23 nucleoside diphosphate kinase 1 [Source:HGNC SymbolAcc:HGNC:7849],NME/NM23 nucleoside diphosphate kinase 2 [Source:HGNC SymbolAcc:HGNC:7850]
0.785455	0.0168125	P15531,P22392	NME1,NME2,NME1-NME2	NME/NM23 nucleoside diphosphate kinase 1 [Source:HGNC SymbolAcc:HGNC:7849],NME/NM23 nucleoside diphosphate kinase 2 [Source:HGNC SymbolAcc:HGNC:7850]
0.783159	2.38835e-05	P42166,P42167	TMPO	thymopoietin [Source:HGNC SymbolAcc:HGNC:11875]
0.767523	0.0002971	P22695	UQCRC2	ubiquinol-cytochrome c reductase core protein II [Source:HGNC SymbolAcc:HGNC:12586]
0.767058	0.509489	P68371	TUBB4B,TUBB2C	tubulin, beta 4B class IVb [Source:HGNC SymbolAcc:HGNC:20771]
0.764226	0.376212	P40938	RFC3	replication factor C (activator 1) 3, 38kDa [Source:HGNC SymbolAcc:HGNC:9971]
0.759551	0.507423	P50502	ST13	suppression of tumorigenicity 13 (colon carcinoma) (Hsp70 interacting protein) [Source:HGNC SymbolAcc:HGNC:11343]
0.757537	0.757264	O43765	SGTA	small glutamine-rich tetratricopeptide repeat (TPR)-containing, alpha [Source:HGNC SymbolAcc:HGNC:10819]
0.755277	0.0023451	P26640	VARS	valyl-tRNA synthetase [Source:HGNC SymbolAcc:HGNC:12651]
0.754357	0.131987	P49792	RANBP2,RGPD1	RAN binding protein 2 [Source:HGNC SymbolAcc:HGNC:9848]
0.736319	0.000252551	Q9Y265	RUVBL1	RuvB-like AAA ATPase 1 [Source:HGNC SymbolAcc:HGNC:10474]
0.734733	0.0304162	Q9UNM6	PSMD13	proteasome (prosome, macropain) 26S subunit, non-ATPase, 13 [Source:HGNC SymbolAcc:HGNC:9558]
0.732118	5.49184e-06	Q92598	HSPH1	heat shock 105kDa/110kDa protein 1 [Source:HGNC SymbolAcc:HGNC:16969]
0.726422	0.00352748	P62195	PSMC5	proteasome (prosome, macropain) 26S subunit, ATPase, 5 [Source:HGNC SymbolAcc:HGNC:9552]
0.723729	0.0114891	P49321	NASP	nuclear autoantigenic sperm protein (histone-binding) [Source:HGNC SymbolAcc:HGNC:7644]
0.720798	0.0272298	P42166	TMPO	thymopoietin [Source:HGNC SymbolAcc:HGNC:11875]
0.710334	0.170659	Q9NTJ3	SMC4	structural maintenance of chromosomes 4 [Source:HGNC SymbolAcc:HGNC:14013]
0.704549	0.00717344	Q9Y617	PSAT1	phosphoserine aminotransferase 1 [Source:HGNC SymbolAcc:HGNC:19129]
0.701806	0.155472	O95757	HSPA4L	heat shock 70kDa protein 4-like [Source:HGNC SymbolAcc:HGNC:17041]
0.701194	0.00234295	Q13200	PSMD2,DKFZP564A2282	proteasome (prosome, macropain) 26S subunit, non-ATPase, 2 [Source:HGNC SymbolAcc:HGNC:9559]
0.701123	0	P55060	CSE1L	CSE1 chromosome segregation 1-like (yeast) [Source:HGNC SymbolAcc:HGNC:2431]
0.700496	0.00801217	P63167,Q96FJ2	DYNLL1,DNCL1,DYNLL2	dynein, light chain, LC8-type 1 [Source:HGNC SymbolAcc:HGNC:15476],dynein, light chain, LC8-type 2 [Source:HGNC SymbolAcc:HGNC:24596]
0.692149	0.00694771	Q03393	PTS	6-pyruvoyltetrahydropterin synthase [Source:HGNC SymbolAcc:HGNC:9689]
0.689338	0.114881	P63244	GNB2L1	guanine nucleotide binding protein (G protein), beta polypeptide 2-like 1 [Source:HGNC SymbolAcc:HGNC:4399]
0.686376	0.00339415	P43686	PSMC4	proteasome (prosome, macropain) 26S subunit, ATPase, 4 [Source:HGNC SymbolAcc:HGNC:9551]
0.68429	0.231031	Q96AG4	LRRC59	leucine rich repeat containing 59 [Source:HGNC SymbolAcc:HGNC:28817]
0.680352	0.0948455	P62306	SNRPF	small nuclear ribonucleoprotein polypeptide F [Source:HGNC SymbolAcc:HGNC:11162]
0.675882	0.00366513	P34932	HSPA4,HS24/P52	heat shock 70kDa protein 4 [Source:HGNC SymbolAcc:HGNC:5237]
0.674704	0.0955616	Q5W0B1	RNF219	ring finger protein 219 [Source:HGNC SymbolAcc:HGNC:20308]
0.673988	0.0269583	O75947	ATP5H	ATP synthase, H+ transporting, mitochondrial Fo complex, subunit d [Source:HGNC SymbolAcc:HGNC:845]
0.66751	0.655078	P05023,P13637,P20648,P50993	ATP1A1,ATP1A3,ATP4A,ATP1A2	ATPase, Na+/K+ transporting, alpha 1 polypeptide [Source:HGNC SymbolAcc:HGNC:799],ATPase, Na+/K+ transporting, alpha 3 polypeptide [Source:HGNC SymbolAcc:HGNC:801],ATPase, H+/K+ exchanging, alpha polypeptide [Source:HGNC SymbolAcc:HGNC:819],ATPase, Na+/K+ transporting, alpha 2 polypeptide [Source:HGNC SymbolAcc:HGNC:800]
0.665074	0.0221301	P29692	EEF1D	eukaryotic translation elongation factor 1 delta (guanine nucleotide exchange protein) [Source:HGNC SymbolAcc:HGNC:3211]
0.656041	0.0319665	P63173	RPL38	ribosomal protein L38 [Source:HGNC SymbolAcc:HGNC:10349]
0.654763	0.00938607	Q9Y5A9	YTHDF2	YTH domain family, member 2 [Source:HGNC SymbolAcc:HGNC:31675]
0.654355	0.729169	P27348,P31946,P31947,P61981,P62258,P63104,Q04917	YWHAQ,YWHAB,HEL-S-1,SFN,YWHAG,YWHAE,HEL2,YWHAZ,14-3-3,YWHAH	tyrosine 3-monooxygenase/tryptophan 5-monooxygenase activation protein, theta [Source:HGNC SymbolAcc:HGNC:12854],tyrosine 3-monooxygenase/tryptophan 5-monooxygenase activation protein, beta [Source:HGNC SymbolAcc:HGNC:12849],stratifin [Source:HGNC SymbolAcc:HGNC:10773],tyrosine 3-monooxygenase/tryptophan 5-monooxygenase activation protein, gamma [Source:HGNC SymbolAcc:HGNC:12852],tyrosine 3-monoo…
0.642596	0.300366	P57721,Q15366	PCBP3,PCBP2	poly(rC) binding protein 3 [Source:HGNC SymbolAcc:HGNC:8651],poly(rC) binding protein 2 [Source:HGNC SymbolAcc:HGNC:8648]
0.64081	0.0118622	Q14683	SMC1A	structural maintenance of chromosomes 1A [Source:HGNC SymbolAcc:HGNC:11111]
0.633623	0.000969112	P35813	PPM1A	protein phosphatase, Mg2+/Mn2+ dependent, 1A [Source:HGNC SymbolAcc:HGNC:9275]
0.632806	0.497726	P34932,Q92598	HSPA4,HS24/P52,HSPH1	heat shock 70kDa protein 4 [Source:HGNC SymbolAcc:HGNC:5237],heat shock 105kDa/110kDa protein 1 [Source:HGNC SymbolAcc:HGNC:16969]
0.628902	0.364729	Q9NXS2	QPCTL	glutaminyl-peptide cyclotransferase-like [Source:HGNC SymbolAcc:HGNC:25952]
0.62692	0.506701	O75190	DNAJB6	DnaJ (Hsp40) homolog, subfamily B, member 6 [Source:HGNC SymbolAcc:HGNC:14888]
0.62244	0.714222	P20290	BTF3	basic transcription factor 3 [Source:HGNC SymbolAcc:HGNC:1125]
0.622426	5.70128e-05	O14654	IRS4	insulin receptor substrate 4 [Source:HGNC SymbolAcc:HGNC:6128]
0.620475	0.630419	P41250	GARS	glycyl-tRNA synthetase [Source:HGNC SymbolAcc:HGNC:4162]
0.606374	0.00423416	P62269	RPS18	ribosomal protein S18 [Source:HGNC SymbolAcc:HGNC:10401]
0.603009	0.655724	Q9UJV9	DDX41	DEAD (Asp-Glu-Ala-Asp) box polypeptide 41 [Source:HGNC SymbolAcc:HGNC:18674]
0.598738	0.831792	Q5VUJ6	LRCH2	leucine-rich repeats and calponin homology (CH) domain containing 2 [Source:HGNC SymbolAcc:HGNC:29292]
0.595716	0.737446	O75390	CS	citrate synthase [Source:HGNC SymbolAcc:HGNC:2422]
0.594076	NA	O75828,P16152	CBR3,HEL-S-25,CBR1	carbonyl reductase 3 [Source:HGNC SymbolAcc:HGNC:1549],carbonyl reductase 1 [Source:HGNC SymbolAcc:HGNC:1548]
0.590447	0.063074	P32119	PRDX2,HEL-S-2A	peroxiredoxin 2 [Source:HGNC SymbolAcc:HGNC:9353]
0.588624	0.538661	P47755,P52907	CAPZA2,CAPZA1	capping protein (actin filament) muscle Z-line, alpha 2 [Source:HGNC SymbolAcc:HGNC:1490],capping protein (actin filament) muscle Z-line, alpha 1 [Source:HGNC SymbolAcc:HGNC:1488]
0.587881	0.0482713	P25705	ATP5A1,HEL-S-123M	ATP synthase, H+ transporting, mitochondrial F1 complex, alpha subunit 1, cardiac muscle [Source:HGNC SymbolAcc:HGNC:823]
0.584538	0.604793	P08670,P41219	VIM,HEL113,PRPH	vimentin [Source:HGNC SymbolAcc:HGNC:12692],peripherin [Source:HGNC SymbolAcc:HGNC:9461]
0.580921	0.192603	O43852	CALU	calumenin [Source:HGNC SymbolAcc:HGNC:1458]
0.57499	0.852338	Q8IZ07	ANKRD13A,ANKRD13	ankyrin repeat domain 13A [Source:HGNC SymbolAcc:HGNC:21268]
0.573706	0.0148767	P53597	SUCLG1	succinate-CoA ligase, alpha subunit [Source:HGNC SymbolAcc:HGNC:11449]
0.571388	0.00066008	P08670,P17661	VIM,HEL113,DES,TMP_LOCUS_29	vimentin [Source:HGNC SymbolAcc:HGNC:12692],desmin [Source:HGNC SymbolAcc:HGNC:2770]
0.571367	0.692059	P61289	PSME3,HEL-S-283	proteasome (prosome, macropain) activator subunit 3 (PA28 gamma Ki) [Source:HGNC SymbolAcc:HGNC:9570]
0.569175	0.0930091	P08134,P61586	RHOC,RHOA,ARHA	ras homolog family member C [Source:HGNC SymbolAcc:HGNC:669],ras homolog family member A [Source:HGNC SymbolAcc:HGNC:667]
0.568071	0.226502	O94991	SLITRK5	SLIT and NTRK-like family, member 5 [Source:HGNC SymbolAcc:HGNC:20295]
0.566921	0.333986	P37802	TAGLN2	transgelin 2 [Source:HGNC SymbolAcc:HGNC:11554]
0.564691	0.671441	P43307	SSR1	signal sequence receptor, alpha [Source:HGNC SymbolAcc:HGNC:11323]
0.56111	0.0186436	P10644	PRKAR1A	protein kinase, cAMP-dependent, regulatory, type I, alpha [Source:HGNC SymbolAcc:HGNC:9388]
0.560699	0.231847	P48047	ATP5O	ATP synthase, H+ transporting, mitochondrial F1 complex, O subunit [Source:HGNC SymbolAcc:HGNC:850]
0.558523	0.308668	Q9H3K6	BOLA2	bolA family member 2B [Source:HGNC SymbolAcc:HGNC:32479],bolA family member 2 [Source:HGNC SymbolAcc:HGNC:29488]
0.557898	0.618383	P12268,P20839	IMPDH2,IMPDH1	IMP (inosine 5'-monophosphate) dehydrogenase 2 [Source:HGNC SymbolAcc:HGNC:6053],IMP (inosine 5'-monophosphate) dehydrogenase 1 [Source:HGNC SymbolAcc:HGNC:6052]
0.553182	0.220258	P20700	LMNB1	lamin B1 [Source:HGNC SymbolAcc:HGNC:6637]
0.551855	0.1996	P30153,P30154	PPP2R1A,PPP2R1B	protein phosphatase 2, regulatory subunit A, alpha [Source:HGNC SymbolAcc:HGNC:9302],protein phosphatase 2, regulatory subunit A, beta [Source:HGNC SymbolAcc:HGNC:9303]
0.539914	0.25426	P63167	DYNLL1,DNCL1	dynein, light chain, LC8-type 1 [Source:HGNC SymbolAcc:HGNC:15476]
0.539812	0.00220108	P60866	RPS20	ribosomal protein S20 [Source:HGNC SymbolAcc:HGNC:10405]
0.535078	0.0155107	Q00610	CLTC	clathrin, heavy chain (Hc) [Source:HGNC SymbolAcc:HGNC:2092]
0.53264	0.00185585	P27708	CAD	carbamoyl-phosphate synthetase 2, aspartate transcarbamylase, and dihydroorotase [Source:HGNC SymbolAcc:HGNC:1424]
0.526508	0.416889	Q9HAV7	GRPEL1	GrpE-like 1, mitochondrial (E. coli) [Source:HGNC SymbolAcc:HGNC:19696]
0.519524	0.190135	P62891	RPL39	ribosomal protein L39 [Source:HGNC SymbolAcc:HGNC:10350]
0.519145	0.0815761	Q9GZT3	SLIRP	SRA stem-loop interacting RNA binding protein [Source:HGNC SymbolAcc:HGNC:20495]
0.518992	0.0821306	Q14204	DYNC1H1,DNCHC1	dynein, cytoplasmic 1, heavy chain 1 [Source:HGNC SymbolAcc:HGNC:2961]
0.517869	0.553701	O95757,Q92598	HSPA4L,HSPH1	heat shock 70kDa protein 4-like [Source:HGNC SymbolAcc:HGNC:17041],heat shock 105kDa/110kDa protein 1 [Source:HGNC SymbolAcc:HGNC:16969]
0.515669	0.0955691	P04350,P07437,P68371,Q13509,Q13885,Q9BVA1	TUBB4A,TUBB,TUBB4B,TUBB2C,TUBB3,TUBB2A,TUBB2B	tubulin, beta 4A class IVa [Source:HGNC SymbolAcc:HGNC:20774],tubulin, beta class I [Source:HGNC SymbolAcc:HGNC:20778],tubulin, beta 4B class IVb [Source:HGNC SymbolAcc:HGNC:20771],tubulin, beta 3 class III [Source:HGNC SymbolAcc:HGNC:20772],tubulin, beta 2A class IIa [Source:HGNC SymbolAcc:HGNC:12412],tubulin, beta 2B class IIb [Source:HGNC SymbolAcc:HGNC:30829]
0.514174	0.465455	Q9BQE3	TUBA1C	tubulin, alpha 1c [Source:HGNC SymbolAcc:HGNC:20768]
0.512844	0.590641	P15259,P18669	PGAM2,PGAM1	phosphoglycerate mutase 2 (muscle) [Source:HGNC SymbolAcc:HGNC:8889],phosphoglycerate mutase 1 (brain) [Source:HGNC SymbolAcc:HGNC:8888]
0.509049	0.183951	Q12849	GRSF1	G-rich RNA sequence binding factor 1 [Source:HGNC SymbolAcc:HGNC:4610]
0.501557	0.200717	Q9Y3B2	EXOSC1	exosome component 1 [Source:HGNC SymbolAcc:HGNC:17286]
0.500735	0.68328	O00148,Q13838	DDX39A,DDX39,DDX39B,BAT1	DEAD (Asp-Glu-Ala-Asp) box polypeptide 39A [Source:HGNC SymbolAcc:HGNC:17821],DEAD (Asp-Glu-Ala-Asp) box polypeptide 39B [Source:HGNC SymbolAcc:HGNC:13917]
0.497284	0.0994889	P11586	MTHFD1	methylenetetrahydrofolate dehydrogenase (NADP+ dependent) 1, methenyltetrahydrofolate cyclohydrolase, formyltetrahydrofolate synthetase [Source:HGNC SymbolAcc:HGNC:7432]
0.491158	0.0969321	P23458,P29597	JAK1,TYK2	Janus kinase 1 [Source:HGNC SymbolAcc:HGNC:6190],tyrosine kinase 2 [Source:HGNC SymbolAcc:HGNC:12440]
0.491096	0.102193	P31948	STIP1,HEL-S-94N	stress-induced phosphoprotein 1 [Source:HGNC SymbolAcc:HGNC:11387]
0.489052	0.721882	Q9H6R4	NOL6	nucleolar protein 6 (RNA-associated) [Source:HGNC SymbolAcc:HGNC:19910]
0.485414	0.373471	P04350,Q9BUF5	TUBB4A,TUBB6	tubulin, beta 4A class IVa [Source:HGNC SymbolAcc:HGNC:20774],tubulin, beta 6 class V [Source:HGNC SymbolAcc:HGNC:20776]
0.483303	0.450783	Q96J01	THOC3	THO complex 3 [Source:HGNC SymbolAcc:HGNC:19072]
0.482682	0.0186436	P55209,Q99733	NAP1L1,NAP1L4	nucleosome assembly protein 1-like 1 [Source:HGNC SymbolAcc:HGNC:7637],nucleosome assembly protein 1-like 4 [Source:HGNC SymbolAcc:HGNC:7640]
0.482105	0.220258	P35579,P35580	MYH9,MYH10	myosin, heavy chain 9, non-muscle [Source:HGNC SymbolAcc:HGNC:7579],myosin, heavy chain 10, non-muscle [Source:HGNC SymbolAcc:HGNC:7568]
0.479841	0.590429	P83916,Q13185	CBX1,CBX3	chromobox homolog 1 [Source:HGNC SymbolAcc:HGNC:1551],chromobox homolog 3 [Source:HGNC SymbolAcc:HGNC:1553]
0.475318	0.0914034	P62851	RPS25	ribosomal protein S25 [Source:HGNC SymbolAcc:HGNC:10413]
0.47443	0.254639	Q9NYK5	MRPL39	mitochondrial ribosomal protein L39 [Source:HGNC SymbolAcc:HGNC:14027]
0.471667	0.435049	Q13283,Q9UN86	G3BP1,DKFZP686L1159,G3BP2	GTPase activating protein (SH3 domain) binding protein 1 [Source:HGNC SymbolAcc:HGNC:30292],GTPase activating protein (SH3 domain) binding protein 2 [Source:HGNC SymbolAcc:HGNC:30291]
0.468088	0.100953	Q9UN86	G3BP2	GTPase activating protein (SH3 domain) binding protein 2 [Source:HGNC SymbolAcc:HGNC:30291]
0.466879	0.108731	Q02790	FKBP4	FK506 binding protein 4, 59kDa [Source:HGNC SymbolAcc:HGNC:3720]
0.464249	0.0328579	Q14697	GANAB,HEL-S-164NA	glucosidase, alpha neutral AB [Source:HGNC SymbolAcc:HGNC:4138]
0.460377	0.668149	P14618,P30613	PKM,HEL-S-30,PKM2,PKLR	pyruvate kinase, muscle [Source:HGNC SymbolAcc:HGNC:9021],pyruvate kinase, liver and RBC [Source:HGNC SymbolAcc:HGNC:9020]
0.460121	0.0110827	P04843	RPN1	ribophorin I [Source:HGNC SymbolAcc:HGNC:10381]
0.457167	0.0276356	P46782	RPS5	ribosomal protein S5 [Source:HGNC SymbolAcc:HGNC:10426]
0.456026	NA	Q13330,Q9BTC8	MTA1,MTA3,TMP_LOCUS_6	metastasis associated 1 [Source:HGNC SymbolAcc:HGNC:7410],metastasis associated 1 family, member 3 [Source:HGNC SymbolAcc:HGNC:23784]
0.454204	0.141621	P31939	ATIC,HEL-S-70P	5-aminoimidazole-4-carboxamide ribonucleotide formyltransferase/IMP cyclohydrolase [Source:HGNC SymbolAcc:HGNC:794]
0.452024	0.0994889	P68104	EEF1A1	eukaryotic translation elongation factor 1 alpha 1 [Source:HGNC SymbolAcc:HGNC:3189]
0.445539	0.142205	Q9BVP2	GNL3	guanine nucleotide binding protein-like 3 (nucleolar) [Source:HGNC SymbolAcc:HGNC:29931]
0.443487	0.00095267	P38646	HSPA9	heat shock 70kDa protein 9 (mortalin) [Source:HGNC SymbolAcc:HGNC:5244]
0.435143	0.503898	O14950,P19105	MYL12B,MYL12A	myosin, light chain 12B, regulatory [Source:HGNC SymbolAcc:HGNC:29827],myosin, light chain 12A, regulatory, non-sarcomeric [Source:HGNC SymbolAcc:HGNC:16701]
0.428585	0.411918	P53621	COPA	coatomer protein complex, subunit alpha [Source:HGNC SymbolAcc:HGNC:2230]
0.427534	0.266899	A6NKT7,P0DJD0,P0DJD1,P49792,Q7Z3J3	RGPD3,RGPD1,RGPD1,RGPD2,RGPD1,RANBP2,RGPD1,RGPD4,RGPD1	RANBP2-like and GRIP domain containing 3 [Source:HGNC SymbolAcc:HGNC:32416],RANBP2-like and GRIP domain containing 1 [Source:HGNC SymbolAcc:HGNC:32414],RANBP2-like and GRIP domain containing 2 [Source:HGNC SymbolAcc:HGNC:32415],RAN binding protein 2 [Source:HGNC SymbolAcc:HGNC:9848],RANBP2-like and GRIP domain containing 4 [Source:HGNC SymbolAcc:HGNC:32417]
0.426428	0.218682	Q16576	RBBP7	retinoblastoma binding protein 7 [Source:HGNC SymbolAcc:HGNC:9890]
0.423558	0.279571	Q4VCS5	AMOT	angiomotin [Source:HGNC SymbolAcc:HGNC:17810]
0.421224	0.216104	Q9UI30	TRMT112,HSPC152	tRNA methyltransferase 11-2 homolog (S. cerevisiae) [Source:HGNC SymbolAcc:HGNC:26940]
0.416062	0.589344	P82979	SARNP	SAP domain containing ribonucleoprotein [Source:HGNC SymbolAcc:HGNC:24432]
0.415323	0.491843	O75607	NPM3	nucleophosmin/nucleoplasmin 3 [Source:HGNC SymbolAcc:HGNC:7931]
0.414504	0.152134	P27635	RPL10	ribosomal protein L10 [Source:HGNC SymbolAcc:HGNC:10298]
0.414024	0.16612	P39023,Q92901	RPL3,RPL3L	ribosomal protein L3 [Source:HGNC SymbolAcc:HGNC:10332],ribosomal protein L3-like [Source:HGNC SymbolAcc:HGNC:10351]
0.404888	0.683555	Q92786	PROX1	prospero homeobox 1 [Source:HGNC SymbolAcc:HGNC:9459]
0.403097	0.769886	P17612,P22694	PRKACA,KIN27,PRKACB	protein kinase, cAMP-dependent, catalytic, alpha [Source:HGNC SymbolAcc:HGNC:9380],protein kinase, cAMP-dependent, catalytic, beta [Source:HGNC SymbolAcc:HGNC:9381]
0.402462	7.89597e-07	Q96BD8	SKA1,C18ORF24	spindle and kinetochore associated complex subunit 1 [Source:HGNC SymbolAcc:HGNC:28109]
0.397881	0.165114	P62304	SNRPE	small nuclear ribonucleoprotein polypeptide E [Source:HGNC SymbolAcc:HGNC:11161]
0.397616	0.179105	O60282,P33176,Q12840	KIF5C,DKFZP566O183,KIF5B,HEL-S-61,KIF5A	kinesin family member 5C [Source:HGNC SymbolAcc:HGNC:6325],kinesin family member 5B [Source:HGNC SymbolAcc:HGNC:6324],kinesin family member 5A [Source:HGNC SymbolAcc:HGNC:6323]
0.396389	0.655078	Q15369	TCEB1	transcription elongation factor B (SIII), polypeptide 1 (15kDa, elongin C) [Source:HGNC SymbolAcc:HGNC:11617]
0.394881	0.0331773	P11908,P60891	PRPS2,PRPS1	phosphoribosyl pyrophosphate synthetase 2 [Source:HGNC SymbolAcc:HGNC:9465],phosphoribosyl pyrophosphate synthetase 1 [Source:HGNC SymbolAcc:HGNC:9462]
0.392417	0.600566	Q8N5N7	MRPL50	mitochondrial ribosomal protein L50 [Source:HGNC SymbolAcc:HGNC:16654]
0.39061	0.251242	Q92600	RQCD1	RCD1 required for cell differentiation1 homolog (S. pombe) [Source:HGNC SymbolAcc:HGNC:10445]
0.384112	0.500495	Q9Y2Q9	MRPS28	mitochondrial ribosomal protein S28 [Source:HGNC SymbolAcc:HGNC:14513]
0.383717	0.0715136	P05387	RPLP2	ribosomal protein, large, P2 [Source:HGNC SymbolAcc:HGNC:10377]
0.383126	0.0201815	P13995	MTHFD2	methylenetetrahydrofolate dehydrogenase (NADP+ dependent) 2, methenyltetrahydrofolate cyclohydrolase [Source:HGNC SymbolAcc:HGNC:7434]
0.382277	0.818898	P31152,Q16659	MAPK4,MAPK6	mitogen-activated protein kinase 4 [Source:HGNC SymbolAcc:HGNC:6878],mitogen-activated protein kinase 6 [Source:HGNC SymbolAcc:HGNC:6879]
0.379642	0.0272298	Q8N983	MRPL43	mitochondrial ribosomal protein L43 [Source:HGNC SymbolAcc:HGNC:14517]
0.378757	0.410452	P62854	RPS26	ribosomal protein S26 [Source:HGNC SymbolAcc:HGNC:10414]
0.374291	0.0821306	P26641	EEF1G	eukaryotic translation elongation factor 1 gamma [Source:HGNC SymbolAcc:HGNC:3213]
0.373588	0.227982	Q9Y3U8	RPL36	ribosomal protein L36 [Source:HGNC SymbolAcc:HGNC:13631]
0.372549	0.0470662	P55072	VCP,DKFZP434K0126,HEL-S-70	valosin containing protein [Source:HGNC SymbolAcc:HGNC:12666]
0.366917	0.497754	O00487	PSMD14	proteasome (prosome, macropain) 26S subunit, non-ATPase, 14 [Source:HGNC SymbolAcc:HGNC:16889]
0.366879	0.0390238	Q13263	TRIM28	tripartite motif containing 28 [Source:HGNC SymbolAcc:HGNC:16384]
0.362754	0.000429659	P49591	SARS	seryl-tRNA synthetase [Source:HGNC SymbolAcc:HGNC:10537]
0.362027	0.411839	O43432,Q04637	EIF4G3,EIF4G1	eukaryotic translation initiation factor 4 gamma, 3 [Source:HGNC SymbolAcc:HGNC:3298],eukaryotic translation initiation factor 4 gamma, 1 [Source:HGNC SymbolAcc:HGNC:3296]
0.361165	0.152134	P31153,Q00266	MAT2A,MAT1A	methionine adenosyltransferase II, alpha [Source:HGNC SymbolAcc:HGNC:6904],methionine adenosyltransferase I, alpha [Source:HGNC SymbolAcc:HGNC:6903]
0.361153	0.500495	P32119,Q06830	PRDX2,HEL-S-2A,PRDX1	peroxiredoxin 2 [Source:HGNC SymbolAcc:HGNC:9353],peroxiredoxin 1 [Source:HGNC SymbolAcc:HGNC:9352]
0.359759	0.019485	P15170	GSPT1	G1 to S phase transition 1 [Source:HGNC SymbolAcc:HGNC:4621]
0.353012	0.0279662	O60825,Q16875	PFKFB2,PFKFB3,PFK2	6-phosphofructo-2-kinase/fructose-2,6-biphosphatase 2 [Source:HGNC SymbolAcc:HGNC:8873],6-phosphofructo-2-kinase/fructose-2,6-biphosphatase 3 [Source:HGNC SymbolAcc:HGNC:8874]
0.350658	0.269251	O00425	IGF2BP3	insulin-like growth factor 2 mRNA binding protein 3 [Source:HGNC SymbolAcc:HGNC:28868]
0.348183	0.270057	Q14974	KPNB1	karyopherin (importin) beta 1 [Source:HGNC SymbolAcc:HGNC:6400]
0.347458	0.563549	Q06830,Q13162	PRDX1,PRDX4,HEL-S-97N	peroxiredoxin 1 [Source:HGNC SymbolAcc:HGNC:9352],peroxiredoxin 4 [Source:HGNC SymbolAcc:HGNC:17169]
0.345707	0.647248	P13861,P31323	PRKAR2A,PRKAR2B,WUGSC:H_RG363E19.2	protein kinase, cAMP-dependent, regulatory, type II, alpha [Source:HGNC SymbolAcc:HGNC:9391],protein kinase, cAMP-dependent, regulatory, type II, beta [Source:HGNC SymbolAcc:HGNC:9392]
0.34569	0.799598	Q92900	UPF1	UPF1 regulator of nonsense transcripts homolog (yeast) [Source:HGNC SymbolAcc:HGNC:9962]
0.345012	0.557571	P16949	STMN1	stathmin 1 [Source:HGNC SymbolAcc:HGNC:6510]
0.342554	0.322531	Q14257	RCN2	reticulocalbin 2, EF-hand calcium binding domain [Source:HGNC SymbolAcc:HGNC:9935]
0.34178	0.017287	P13639	EEF2	eukaryotic translation elongation factor 2 [Source:HGNC SymbolAcc:HGNC:3214]
0.341474	0.254629	Q15843	NEDD8	neural precursor cell expressed, developmentally down-regulated 8 [Source:HGNC SymbolAcc:HGNC:7732]
0.341451	0.776742	Q9NQ50	MRPL40	mitochondrial ribosomal protein L40 [Source:HGNC SymbolAcc:HGNC:14491]
0.339926	0.289365	Q9NXV2	KCTD5	potassium channel tetramerization domain containing 5 [Source:HGNC SymbolAcc:HGNC:21423]
0.338165	0.869962	O75526,P38159,Q96E39	RBMXL2,RBMX,RBMXL1	RNA binding motif protein, X-linked-like 2 [Source:HGNC SymbolAcc:HGNC:17886],RNA binding motif protein, X-linked [Source:HGNC SymbolAcc:HGNC:9910],RNA binding motif protein, X-linked-like 1 [Source:HGNC SymbolAcc:HGNC:25073]
0.337936	0.758182	Q14126	DSG2	desmoglein 2 [Source:HGNC SymbolAcc:HGNC:3049]
0.334087	0.219418	P62910	RPL32	ribosomal protein L32 [Source:HGNC SymbolAcc:HGNC:10336]
0.331063	0.350391	P54136	RARS	arginyl-tRNA synthetase [Source:HGNC SymbolAcc:HGNC:9870]
0.330788	0.573113	O75688,P35813	PPM1B,PPM1A	protein phosphatase, Mg2+/Mn2+ dependent, 1B [Source:HGNC SymbolAcc:HGNC:9276],protein phosphatase, Mg2+/Mn2+ dependent, 1A [Source:HGNC SymbolAcc:HGNC:9275]
0.330707	0.465455	P56192	MARS	methionyl-tRNA synthetase [Source:HGNC SymbolAcc:HGNC:6898]
0.326482	0.220513	Q96DV4	MRPL38	mitochondrial ribosomal protein L38 [Source:HGNC SymbolAcc:HGNC:14033]
0.325489	0.0481701	P62263	RPS14	ribosomal protein S14 [Source:HGNC SymbolAcc:HGNC:10387]
0.325427	0.458868	O95721	SNAP29	synaptosomal-associated protein, 29kDa [Source:HGNC SymbolAcc:HGNC:11133]
0.325374	0.0618948	P23396	RPS3	ribosomal protein S3 [Source:HGNC SymbolAcc:HGNC:10420]
0.323047	0.305624	Q9BZE1	MRPL37	mitochondrial ribosomal protein L37 [Source:HGNC SymbolAcc:HGNC:14034]
0.322829	0.163666	O15397	IPO8	importin 8 [Source:HGNC SymbolAcc:HGNC:9853]
0.320019	0.0233452	P49411	TUFM	Tu translation elongation factor, mitochondrial [Source:HGNC SymbolAcc:HGNC:12420]
0.319253	0.370747	O75347	TBCA	tubulin folding cofactor A [Source:HGNC SymbolAcc:HGNC:11579]
0.316571	0.226502	Q16659	MAPK6	mitogen-activated protein kinase 6 [Source:HGNC SymbolAcc:HGNC:6879]
0.315715	0.625493	P06753	TPM3,OK/SW-CL.5,DKFZP686J1372	tropomyosin 3 [Source:HGNC SymbolAcc:HGNC:12012]
0.3141	0.823155	P55735	SEC13	SEC13 homolog (S. cerevisiae) [Source:HGNC SymbolAcc:HGNC:10697]
0.312118	0.203664	P08708,P0CW22	RPS17,RPS17L	40S ribosomal protein S17-like [Source:UniProtKB/Swiss-ProtAcc:P0CW22],ribosomal protein S17 [Source:HGNC SymbolAcc:HGNC:10397]
0.31024	0.917535	Q9BT67	NDFIP1	Nedd4 family interacting protein 1 [Source:HGNC SymbolAcc:HGNC:17592]
0.309568	0.729169	Q9UL63	MKLN1	muskelin 1, intracellular mediator containing kelch motifs [Source:HGNC SymbolAcc:HGNC:7109]
0.308118	0.165134	Q9UKA4	AKAP11,DKFZP781I12161	A kinase (PRKA) anchor protein 11 [Source:HGNC SymbolAcc:HGNC:369]
0.307924	0.842776	P13796,P13797	LCP1,PLS3	lymphocyte cytosolic protein 1 (L-plastin) [Source:HGNC SymbolAcc:HGNC:6528],plastin 3 [Source:HGNC SymbolAcc:HGNC:9091]
0.304541	0.848843	Q7Z7F7	MRPL55	mitochondrial ribosomal protein L55 [Source:HGNC SymbolAcc:HGNC:16686]
0.303273	0.33985	P04080	CSTB	cystatin B (stefin B) [Source:HGNC SymbolAcc:HGNC:2482]
0.302425	0.397378	P55209	NAP1L1	nucleosome assembly protein 1-like 1 [Source:HGNC SymbolAcc:HGNC:7637]
0.301257	0.279571	P04350,P07437,P68371,Q13885,Q3ZCM7,Q9BUF5,Q9BVA1	TUBB4A,TUBB,TUBB4B,TUBB2C,TUBB2A,TUBB8,TUBB6,TUBB2B	tubulin, beta 4A class IVa [Source:HGNC SymbolAcc:HGNC:20774],tubulin, beta class I [Source:HGNC SymbolAcc:HGNC:20778],tubulin, beta 4B class IVb [Source:HGNC SymbolAcc:HGNC:20771],tubulin, beta 2A class IIa [Source:HGNC SymbolAcc:HGNC:12412],tubulin, beta 8 class VIII [Source:HGNC SymbolAcc:HGNC:20773],tubulin, beta 6 class V [Source:HGNC SymbolAcc:HGNC:20776],tubulin, beta 2B class IIb [Source:…
0.299921	0.31542	P22234	PAICS	phosphoribosylaminoimidazole carboxylase, phosphoribosylaminoimidazole succinocarboxamide synthetase [Source:HGNC SymbolAcc:HGNC:8587]
0.299749	0.530217	O00571	DDX3X	DEAD (Asp-Glu-Ala-Asp) box helicase 3, X-linked [Source:HGNC SymbolAcc:HGNC:2745]
0.299095	0.799736	P04075,P05062,P09972	ALDOA,HEL-S-87P,ALDOB,ALDOC	aldolase A, fructose-bisphosphate [Source:HGNC SymbolAcc:HGNC:414],aldolase B, fructose-bisphosphate [Source:HGNC SymbolAcc:HGNC:417],aldolase C, fructose-bisphosphate [Source:HGNC SymbolAcc:HGNC:418]
0.297044	0.314151	P52701	MSH6	mutS homolog 6 [Source:HGNC SymbolAcc:HGNC:7329]
0.297006	0.20552	P35232	PHB	prohibitin [Source:HGNC SymbolAcc:HGNC:8912]
0.294803	0.800631	Q9HAY2	MAGEF1	melanoma antigen family F, 1 [Source:HGNC SymbolAcc:HGNC:29639]
0.294231	0.399392	P42696	RBM34	RNA binding motif protein 34 [Source:HGNC SymbolAcc:HGNC:28965]
0.291397	0.776742	P31150,P50395	GDI1,GDI2	GDP dissociation inhibitor 1 [Source:HGNC SymbolAcc:HGNC:4226],GDP dissociation inhibitor 2 [Source:HGNC SymbolAcc:HGNC:4227]
0.290553	0.361246	P55036	PSMD4	proteasome (prosome, macropain) 26S subunit, non-ATPase, 4 [Source:HGNC SymbolAcc:HGNC:9561]
0.288205	0.311264	P84098	RPL19	ribosomal protein L19 [Source:HGNC SymbolAcc:HGNC:10312]
0.28788	0.264816	Q96N67	DOCK7	dedicator of cytokinesis 7 [Source:HGNC SymbolAcc:HGNC:19190]
0.28648	0.717324	P0C0S5,Q71UI9	H2AFZ,H2AFV	H2A histone family, member Z [Source:HGNC SymbolAcc:HGNC:4741],H2A histone family, member V [Source:HGNC SymbolAcc:HGNC:20664]
0.285034	0.330544	P50454	SERPINH1,RA-A47	serpin peptidase inhibitor, clade H (heat shock protein 47), member 1, (collagen binding protein 1) [Source:HGNC SymbolAcc:HGNC:1546]
0.284662	0.548303	Q14157	UBAP2L	ubiquitin associated protein 2-like [Source:HGNC SymbolAcc:HGNC:29877]
0.284184	0.740774	P62873,P62879	GNB1,GNB2	guanine nucleotide binding protein (G protein), beta polypeptide 1 [Source:HGNC SymbolAcc:HGNC:4396],guanine nucleotide binding protein (G protein), beta polypeptide 2 [Source:HGNC SymbolAcc:HGNC:4398]
0.280853	0.381119	O00425,Q9NZI8	IGF2BP3,IGF2BP1	insulin-like growth factor 2 mRNA binding protein 3 [Source:HGNC SymbolAcc:HGNC:28868],insulin-like growth factor 2 mRNA binding protein 1 [Source:HGNC SymbolAcc:HGNC:28866]
0.279907	0.163174	P17987	TCP1	t-complex 1 [Source:HGNC SymbolAcc:HGNC:11655]
0.278739	0.263245	P62888	RPL30	ribosomal protein L30 [Source:HGNC SymbolAcc:HGNC:10333]
0.278395	NA	P61204,P84085	ARF3,ARF5	ADP-ribosylation factor 3 [Source:HGNC SymbolAcc:HGNC:654],ADP-ribosylation factor 5 [Source:HGNC SymbolAcc:HGNC:658]
0.278042	0.314838	P62273	RPS29	ribosomal protein S29 [Source:HGNC SymbolAcc:HGNC:10419]
0.275877	0.411918	Q13162	PRDX4,HEL-S-97N	peroxiredoxin 4 [Source:HGNC SymbolAcc:HGNC:17169]
0.275283	0.304217	O15541	RNF113A	ring finger protein 113A [Source:HGNC SymbolAcc:HGNC:12974]
0.273912	0.000976476	Q8TCC3	MRPL30	mitochondrial ribosomal protein L30 [Source:HGNC SymbolAcc:HGNC:14036]
0.27184	0.578549	Q15046	KARS	lysyl-tRNA synthetase [Source:HGNC SymbolAcc:HGNC:6215]
0.267037	0.497726	Q9UHV9	PFDN2	prefoldin subunit 2 [Source:HGNC SymbolAcc:HGNC:8867]
0.26153	0.754316	Q14677	CLINT1	clathrin interactor 1 [Source:HGNC SymbolAcc:HGNC:23186]
0.259597	0.869737	Q9UPY3	DICER1	dicer 1, ribonuclease type III [Source:HGNC SymbolAcc:HGNC:17098]
0.259045	0.277349	P15924	DSP	desmoplakin [Source:HGNC SymbolAcc:HGNC:3052]
0.257901	0.827016	Q9Y3D3	MRPS16	mitochondrial ribosomal protein S16 [Source:HGNC SymbolAcc:HGNC:14048]
0.257899	0.101137	P49368	CCT3	chaperonin containing TCP1, subunit 3 (gamma) [Source:HGNC SymbolAcc:HGNC:1616]
0.256619	0.776742	Q8IXM3	MRPL41	mitochondrial ribosomal protein L41 [Source:HGNC SymbolAcc:HGNC:14492]
0.256219	0.127049	P78371	CCT2,HEL-S-100N	chaperonin containing TCP1, subunit 2 (beta) [Source:HGNC SymbolAcc:HGNC:1615]
0.253663	0.263537	P35579	MYH9	myosin, heavy chain 9, non-muscle [Source:HGNC SymbolAcc:HGNC:7579]
0.253067	0.325941	P62277	RPS13	ribosomal protein S13 [Source:HGNC SymbolAcc:HGNC:10386]
0.250905	0.196685	Q7Z2W4	ZC3HAV1	zinc finger CCCH-type, antiviral 1 [Source:HGNC SymbolAcc:HGNC:23721]
0.246719	0.538873	P49756	RBM25	RNA binding motif protein 25 [Source:HGNC SymbolAcc:HGNC:23244]
0.246542	0.519948	Q15717	ELAVL1	ELAV like RNA binding protein 1 [Source:HGNC SymbolAcc:HGNC:3312]
0.245761	0.557571	P62857	RPS28	ribosomal protein S28 [Source:HGNC SymbolAcc:HGNC:10418]
0.245553	0.445628	Q8TDY2	RB1CC1	RB1-inducible coiled-coil 1 [Source:HGNC SymbolAcc:HGNC:15574]
0.2452	0.579775	Q9NYL9	TMOD3	tropomodulin 3 (ubiquitous) [Source:HGNC SymbolAcc:HGNC:11873]
0.238958	0.52197	Q92620	DHX38	DEAH (Asp-Glu-Ala-His) box polypeptide 38 [Source:HGNC SymbolAcc:HGNC:17211]
0.233595	0.362357	P50914	RPL14	ribosomal protein L14 [Source:HGNC SymbolAcc:HGNC:10305]
0.233195	0.266827	Q14558	PRPSAP1	phosphoribosyl pyrophosphate synthetase-associated protein 1 [Source:HGNC SymbolAcc:HGNC:9466]
0.232895	0.509489	P24534	EEF1B2	eukaryotic translation elongation factor 1 beta 2 [Source:HGNC SymbolAcc:HGNC:3208]
0.227955	0.445695	Q99497	PARK7,HEL-S-67P	parkinson protein 7 [Source:HGNC SymbolAcc:HGNC:16369]
0.225939	0.752138	P33991	MCM4	minichromosome maintenance complex component 4 [Source:HGNC SymbolAcc:HGNC:6947]
0.225049	0.455017	Q9Y4E8	USP15	ubiquitin specific peptidase 15 [Source:HGNC SymbolAcc:HGNC:12613]
0.224794	0.217235	P57721,Q15365,Q15366	PCBP3,PCBP1,PCBP2	poly(rC) binding protein 3 [Source:HGNC SymbolAcc:HGNC:8651],poly(rC) binding protein 1 [Source:HGNC SymbolAcc:HGNC:8647],poly(rC) binding protein 2 [Source:HGNC SymbolAcc:HGNC:8648]
0.222529	0.327255	P40429	RPL13A	ribosomal protein L13a [Source:HGNC SymbolAcc:HGNC:10304]
0.222122	0.0775827	P52272	HNRNPM,DKFZP547H118,ORF	heterogeneous nuclear ribonucleoprotein M [Source:HGNC SymbolAcc:HGNC:5046]
0.22017	0.965969	Q86UK7	ZNF598	zinc finger protein 598 [Source:HGNC SymbolAcc:HGNC:28079]
0.215833	0.790415	Q9H8S9	MOB1A	MOB kinase activator 1A [Source:HGNC SymbolAcc:HGNC:16015]
0.214866	0.436018	Q7Z4H8	KDELC2	KDEL (Lys-Asp-Glu-Leu) containing 2 [Source:HGNC SymbolAcc:HGNC:28496]
0.213274	0.908184	O15499	GSC2	goosecoid homeobox 2 [Source:HGNC SymbolAcc:HGNC:4613]
0.211999	0.364583	Q13185	CBX3	chromobox homolog 3 [Source:HGNC SymbolAcc:HGNC:1553]
0.211399	0.621719	P17612	PRKACA,KIN27	protein kinase, cAMP-dependent, catalytic, alpha [Source:HGNC SymbolAcc:HGNC:9380]
0.207572	0.145942	Q04721	NOTCH2,DKFZP434N181	notch 2 [Source:HGNC SymbolAcc:HGNC:7882]
0.206188	0.672109	Q8N1F7	NUP93	nucleoporin 93kDa [Source:HGNC SymbolAcc:HGNC:28958]
0.2044	0.726985	Q9Y3Z3	SAMHD1	SAM domain and HD domain 1 [Source:HGNC SymbolAcc:HGNC:15925]
0.198993	0.557571	Q10570	CPSF1,P/CL.18	cleavage and polyadenylation specific factor 1, 160kDa [Source:HGNC SymbolAcc:HGNC:2324]
0.198845	0.705942	O14737	PDCD5	programmed cell death 5 [Source:HGNC SymbolAcc:HGNC:8764]
0.196817	0.306827	P52294	KPNA1	karyopherin alpha 1 (importin alpha 5) [Source:HGNC SymbolAcc:HGNC:6394]
0.194243	0.757264	Q3MHD2	LSM12	LSM12 homolog (S. cerevisiae) [Source:HGNC SymbolAcc:HGNC:26407]
0.194182	0.705942	Q14681	KCTD2	potassium channel tetramerization domain containing 2 [Source:HGNC SymbolAcc:HGNC:21294]
0.193772	0.643472	P12004	PCNA	proliferating cell nuclear antigen [Source:HGNC SymbolAcc:HGNC:8729]
0.192508	0.721741	Q7L9L4,Q9H8S9	MOB1B,MOB4A,MOB1A	MOB kinase activator 1B [Source:HGNC SymbolAcc:HGNC:29801],MOB kinase activator 1A [Source:HGNC SymbolAcc:HGNC:16015]
0.191969	0.571915	P35520	CBS	cystathionine-beta-synthase [Source:HGNC SymbolAcc:HGNC:1550]
0.18823	0.353851	P40227	CCT6A	chaperonin containing TCP1, subunit 6A (zeta 1) [Source:HGNC SymbolAcc:HGNC:1620]
0.187625	0.441948	P46778	RPL21	ribosomal protein L21 [Source:HGNC SymbolAcc:HGNC:10313]
0.184396	0.472544	P06576	ATP5B,HEL-S-271	ATP synthase, H+ transporting, mitochondrial F1 complex, beta polypeptide [Source:HGNC SymbolAcc:HGNC:830]
0.183943	0.195186	P48643	CCT5,HEL-S-69	chaperonin containing TCP1, subunit 5 (epsilon) [Source:HGNC SymbolAcc:HGNC:1618]
0.1839	0.593822	Q14008	CKAP5	cytoskeleton associated protein 5 [Source:HGNC SymbolAcc:HGNC:28959]
0.179824	0.608453	P33316	DUT	deoxyuridine triphosphatase [Source:HGNC SymbolAcc:HGNC:3078]
0.179044	0.381904	Q16531	DDB1	damage-specific DNA binding protein 1, 127kDa [Source:HGNC SymbolAcc:HGNC:2717]
0.174852	0.43064	P50991	CCT4	chaperonin containing TCP1, subunit 4 (delta) [Source:HGNC SymbolAcc:HGNC:1617]
0.174431	0.160506	Q9NQT5	EXOSC3,PNAS-3	exosome component 3 [Source:HGNC SymbolAcc:HGNC:17944]
0.174272	0.68304	P30153	PPP2R1A	protein phosphatase 2, regulatory subunit A, alpha [Source:HGNC SymbolAcc:HGNC:9302]
0.171482	0.881896	P63151,Q9Y2T4	PPP2R2A,PPP2R2C	protein phosphatase 2, regulatory subunit B, alpha [Source:HGNC SymbolAcc:HGNC:9304],protein phosphatase 2, regulatory subunit B, gamma [Source:HGNC SymbolAcc:HGNC:9306]
0.170076	0.92076	O14910,Q9NUP9	LIN7A,LIN7C	lin-7 homolog A (C. elegans) [Source:HGNC SymbolAcc:HGNC:17787],lin-7 homolog C (C. elegans) [Source:HGNC SymbolAcc:HGNC:17789]
0.169804	0.622003	Q12905	ILF2	interleukin enhancer binding factor 2 [Source:HGNC SymbolAcc:HGNC:6037]
0.166612	0.472536	P06733	ENO1	enolase 1, (alpha) [Source:HGNC SymbolAcc:HGNC:3350]
0.166212	0.319687	P50990	CCT8	chaperonin containing TCP1, subunit 8 (theta) [Source:HGNC SymbolAcc:HGNC:1623]
0.165724	0.643472	Q99714	HSD17B10	hydroxysteroid (17-beta) dehydrogenase 10 [Source:HGNC SymbolAcc:HGNC:4800]
0.162457	0.622003	P62899	RPL31	ribosomal protein L31 [Source:HGNC SymbolAcc:HGNC:10334]
0.151073	0.00173787	Q96GA3	LTV1	LTV1 ribosome biogenesis factor [Source:HGNC SymbolAcc:HGNC:21173]
0.149404	0.538661	P62753	RPS6	ribosomal protein S6 [Source:HGNC SymbolAcc:HGNC:10429]
0.149339	0.63531	O15372	EIF3H,EIF3S3	eukaryotic translation initiation factor 3, subunit H [Source:HGNC SymbolAcc:HGNC:3273]
0.146622	0.576224	Q93009	USP7	ubiquitin specific peptidase 7 (herpes virus-associated) [Source:HGNC SymbolAcc:HGNC:12630]
0.145689	0.805202	P22392	NME2,NME1-NME2	NME/NM23 nucleoside diphosphate kinase 2 [Source:HGNC SymbolAcc:HGNC:7850]
0.143475	0.848547	P35080	PFN2	profilin 2 [Source:HGNC SymbolAcc:HGNC:8882]
0.140689	0.924308	Q09028,Q16576	RBBP4,RBBP7	retinoblastoma binding protein 4 [Source:HGNC SymbolAcc:HGNC:9887],retinoblastoma binding protein 7 [Source:HGNC SymbolAcc:HGNC:9890]
0.137037	0.729169	P31943,P52597	HNRNPH1,DKFZP686A15170,HNRNPF,OK/SW-CL.23,HNRPF	heterogeneous nuclear ribonucleoprotein H1 (H) [Source:HGNC SymbolAcc:HGNC:5041],heterogeneous nuclear ribonucleoprotein F [Source:HGNC SymbolAcc:HGNC:5039]
0.136991	0.700814	Q16540	MRPL23	mitochondrial ribosomal protein L23 [Source:HGNC SymbolAcc:HGNC:10322]
0.134208	0.425176	P07197,P08670,P17661,Q16352	NEFM,VIM,HEL113,DES,TMP_LOCUS_29,INA	neurofilament, medium polypeptide [Source:HGNC SymbolAcc:HGNC:7734],vimentin [Source:HGNC SymbolAcc:HGNC:12692],desmin [Source:HGNC SymbolAcc:HGNC:2770],internexin neuronal intermediate filament protein, alpha [Source:HGNC SymbolAcc:HGNC:6057]
0.133013	0.598165	P05388	RPLP0	ribosomal protein, large, P0 [Source:HGNC SymbolAcc:HGNC:10371]
0.132824	0.492407	P46776	RPL27A,L27A	ribosomal protein L27a [Source:HGNC SymbolAcc:HGNC:10329]
0.130684	0.528433	P62750	RPL23A	ribosomal protein L23a [Source:HGNC SymbolAcc:HGNC:10317]
0.130384	0.628297	P07195	LDHB	lactate dehydrogenase B [Source:HGNC SymbolAcc:HGNC:6541]
0.128776	0.337975	P62424	RPL7A,RP-L7A	ribosomal protein L7a [Source:HGNC SymbolAcc:HGNC:10364]
0.127911	0.477629	P62249	RPS16	ribosomal protein S16 [Source:HGNC SymbolAcc:HGNC:10396]
0.127758	0.716308	Q15029	EFTUD2	elongation factor Tu GTP binding domain containing 2 [Source:HGNC SymbolAcc:HGNC:30858]
0.127372	0.848634	P19474	TRIM21	tripartite motif containing 21 [Source:HGNC SymbolAcc:HGNC:11312]
0.126208	0.700814	P42025,P61163	ACTR1B,ACTR1A	ARP1 actin-related protein 1 homolog B, centractin beta (yeast) [Source:HGNC SymbolAcc:HGNC:168],ARP1 actin-related protein 1 homolog A, centractin alpha (yeast) [Source:HGNC SymbolAcc:HGNC:167]
0.124435	0.629297	P13010	XRCC5	X-ray repair complementing defective repair in Chinese hamster cells 5 (double-strand-break rejoining) [Source:HGNC SymbolAcc:HGNC:12833]
0.124258	0.807951	P49902	NT5C2	5'-nucleotidase, cytosolic II [Source:HGNC SymbolAcc:HGNC:8022]
0.122264	0.708453	P13693	TPT1	tumor protein, translationally-controlled 1 [Source:HGNC SymbolAcc:HGNC:12022]
0.121216	0.899281	O14929	HAT1	histone acetyltransferase 1 [Source:HGNC SymbolAcc:HGNC:4821]
0.120605	0.762939	Q8NBS9	TXNDC5,STRF8,DKFZP666I134	thioredoxin domain containing 5 (endoplasmic reticulum) [Source:HGNC SymbolAcc:HGNC:21073]
0.120046	0.749125	P47897	QARS	glutaminyl-tRNA synthetase [Source:HGNC SymbolAcc:HGNC:9751]
0.119101	0.509489	P49327	FASN	fatty acid synthase [Source:HGNC SymbolAcc:HGNC:3594]
0.119044	0.712991	Q99832	CCT7	chaperonin containing TCP1, subunit 7 (eta) [Source:HGNC SymbolAcc:HGNC:1622]
0.118355	0.923512	P07437,P68371,Q13885,Q9BVA1	TUBB,TUBB4B,TUBB2C,TUBB2A,TUBB2B	tubulin, beta class I [Source:HGNC SymbolAcc:HGNC:20778],tubulin, beta 4B class IVb [Source:HGNC SymbolAcc:HGNC:20771],tubulin, beta 2A class IIa [Source:HGNC SymbolAcc:HGNC:12412],tubulin, beta 2B class IIb [Source:HGNC SymbolAcc:HGNC:30829]
0.11797	0.622003	Q9Y657	SPIN1,SPIN	spindlin 1 [Source:HGNC SymbolAcc:HGNC:11243]
0.11745	0.740006	P32969	RPL9	ribosomal protein L9 [Source:HGNC SymbolAcc:HGNC:10369]
0.116592	0.500495	O75688	PPM1B	protein phosphatase, Mg2+/Mn2+ dependent, 1B [Source:HGNC SymbolAcc:HGNC:9276]
0.115632	0.843387	P07355	ANXA2	annexin A2 [Source:HGNC SymbolAcc:HGNC:537]
0.111407	0.868474	P06744	GPI	glucose-6-phosphate isomerase [Source:HGNC SymbolAcc:HGNC:4458]
0.111373	0.831792	P61962	DCAF7	DDB1 and CUL4 associated factor 7 [Source:HGNC SymbolAcc:HGNC:30915]
0.10984	0.76777	P10599	TXN	thioredoxin [Source:HGNC SymbolAcc:HGNC:12435]
0.109515	0.90494	P11940,Q13310,Q9H361	PABPC1,PABPC4,PABPC3	poly(A) binding protein, cytoplasmic 1 [Source:HGNC SymbolAcc:HGNC:8554],poly(A) binding protein, cytoplasmic 4 (inducible form) [Source:HGNC SymbolAcc:HGNC:8557],poly(A) binding protein, cytoplasmic 3 [Source:HGNC SymbolAcc:HGNC:8556]
0.109346	0.838964	Q15366	PCBP2	poly(rC) binding protein 2 [Source:HGNC SymbolAcc:HGNC:8648]
0.107493	0.506701	Q14574	DSC3	desmocollin 3 [Source:HGNC SymbolAcc:HGNC:3037]
0.107405	0.891062	P85037	FOXK1	forkhead box K1 [Source:HGNC SymbolAcc:HGNC:23480]
0.106678	0.553701	Q9BQA1	WDR77	WD repeat domain 77 [Source:HGNC SymbolAcc:HGNC:29652]
0.104984	0.831792	P61353	RPL27	ribosomal protein L27 [Source:HGNC SymbolAcc:HGNC:10328]
0.104567	0.497609	P11021	HSPA5,HEL-S-89N	heat shock 70kDa protein 5 (glucose-regulated protein, 78kDa) [Source:HGNC SymbolAcc:HGNC:5238]
0.10456	0.604233	Q13347	EIF3I,EIF3S2	eukaryotic translation initiation factor 3, subunit I [Source:HGNC SymbolAcc:HGNC:3272]
0.101796	0.915171	Q07021	C1QBP	complement component 1, q subcomponent binding protein [Source:HGNC SymbolAcc:HGNC:1243]
0.100932	0.445628	Q13107,Q9Y4E8	USP4,USP15	ubiquitin specific peptidase 4 (proto-oncogene) [Source:HGNC SymbolAcc:HGNC:12627],ubiquitin specific peptidase 15 [Source:HGNC SymbolAcc:HGNC:12613]
0.0999418	0.897427	P14174	MIF	macrophage migration inhibitory factor (glycosylation-inhibiting factor) [Source:HGNC SymbolAcc:HGNC:7097]
0.0950938	0.729169	P14866	HNRNPL	heterogeneous nuclear ribonucleoprotein L [Source:HGNC SymbolAcc:HGNC:5045]
0.0938343	0.00034779	Q92665	MRPS31	mitochondrial ribosomal protein S31 [Source:HGNC SymbolAcc:HGNC:16632]
0.0907555	0.95396	P19388	POLR2E	polymerase (RNA) II (DNA directed) polypeptide E, 25kDa [Source:HGNC SymbolAcc:HGNC:9192]
0.0904564	0.7389	P46777	RPL5	ribosomal protein L5 [Source:HGNC SymbolAcc:HGNC:10360]
0.0897453	0.895348	Q2TAY7	SMU1	smu-1 suppressor of mec-8 and unc-52 homolog (C. elegans) [Source:HGNC SymbolAcc:HGNC:18247]
0.0895497	0.827518	P15259,P18669,Q8N0Y7	PGAM2,PGAM1,PGAM4	phosphoglycerate mutase 2 (muscle) [Source:HGNC SymbolAcc:HGNC:8889],phosphoglycerate mutase 1 (brain) [Source:HGNC SymbolAcc:HGNC:8888],phosphoglycerate mutase family member 4 [Source:HGNC SymbolAcc:HGNC:21731]
0.0893324	0.601125	Q02878	RPL6	ribosomal protein L6 [Source:HGNC SymbolAcc:HGNC:10362]
0.0875972	0.910991	Q13155	AIMP2,JTV1	aminoacyl tRNA synthetase complex-interacting multifunctional protein 2 [Source:HGNC SymbolAcc:HGNC:20609]
0.0867115	0.00222835	P40222	TXLNA	taxilin alpha [Source:HGNC SymbolAcc:HGNC:30685]
0.0850233	0.892704	P22392	NME2,NME1-NME2	NME/NM23 nucleoside diphosphate kinase 2 [Source:HGNC SymbolAcc:HGNC:7850]
0.0815564	0.800631	Q13151	HNRNPA0	heterogeneous nuclear ribonucleoprotein A0 [Source:HGNC SymbolAcc:HGNC:5030]
0.0803645	0.81639	P12956	XRCC6	X-ray repair complementing defective repair in Chinese hamster cells 6 [Source:HGNC SymbolAcc:HGNC:4055]
0.0800205	0.760711	Q09028	RBBP4	retinoblastoma binding protein 4 [Source:HGNC SymbolAcc:HGNC:9887]
0.0791238	0.257209	P35251	RFC1	replication factor C (activator 1) 1, 145kDa [Source:HGNC SymbolAcc:HGNC:9969]
0.0775389	0.886833	Q5JUX0,Q9Y657	SPIN3,SPIN1,SPIN	spindlin family, member 3 [Source:HGNC SymbolAcc:HGNC:27272],spindlin 1 [Source:HGNC SymbolAcc:HGNC:11243]
0.0769826	0.855991	P04637	TP53,P53	tumor protein p53 [Source:HGNC SymbolAcc:HGNC:11998]
0.0749925	0.799736	P18621	RPL17	ribosomal protein L17 [Source:HGNC SymbolAcc:HGNC:10307]
0.0738911	0.884604	Q9Y3I0	RTCB	RNA 2',3'-cyclic phosphate and 5'-OH ligase [Source:HGNC SymbolAcc:HGNC:26935]
0.0730418	0.956829	Q07666,Q5VWX1	KHDRBS1,KHDRBS2	KH domain containing, RNA binding, signal transduction associated 1 [Source:HGNC SymbolAcc:HGNC:18116],KH domain containing, RNA binding, signal transduction associated 2 [Source:HGNC SymbolAcc:HGNC:18114]
0.070929	0.797312	P83731	RPL24,HEL-S-310	ribosomal protein L24 [Source:HGNC SymbolAcc:HGNC:10325]
0.0706959	0.57936	Q96SB4	SRPK1	SRSF protein kinase 1 [Source:HGNC SymbolAcc:HGNC:11305]
0.0704636	0.824288	P22087	FBL	fibrillarin [Source:HGNC SymbolAcc:HGNC:3599]
0.0687622	0.677056	P19338	NCL	nucleolin [Source:HGNC SymbolAcc:HGNC:7667]
0.0673449	0.838964	P62701	RPS4X	ribosomal protein S4, X-linked [Source:HGNC SymbolAcc:HGNC:10424]
0.0670963	0.888524	P40939	HADHA	hydroxyacyl-CoA dehydrogenase/3-ketoacyl-CoA thiolase/enoyl-CoA hydratase (trifunctional protein), alpha subunit [Source:HGNC SymbolAcc:HGNC:4801]
0.0662166	0.899291	P36873	PPP1CC,PPP1CA	protein phosphatase 1, catalytic subunit, gamma isozyme [Source:HGNC SymbolAcc:HGNC:9283]
0.0654284	0.861697	P09651	HNRNPA1,HNRPA1	heterogeneous nuclear ribonucleoprotein A1 [Source:HGNC SymbolAcc:HGNC:5031]
0.0652724	0.264816	P49006	MARCKSL1	MARCKS-like 1 [Source:HGNC SymbolAcc:HGNC:7142]
0.0642493	0.726985	O43324	EEF1E1	eukaryotic translation elongation factor 1 epsilon 1 [Source:HGNC SymbolAcc:HGNC:3212]
0.0638372	0.878889	P08670	VIM,HEL113	vimentin [Source:HGNC SymbolAcc:HGNC:12692]
0.0635942	0.791459	P62906	RPL10A	ribosomal protein L10a [Source:HGNC SymbolAcc:HGNC:10299]
0.0595233	0.78825	Q9H7E9	C8ORF33	chromosome 8 open reading frame 33 [Source:HGNC SymbolAcc:HGNC:26104]
0.0594058	0.899281	O94905	ERLIN2	ER lipid raft associated 2 [Source:HGNC SymbolAcc:HGNC:1356]
0.0592231	0.853699	P62913	RPL11	ribosomal protein L11 [Source:HGNC SymbolAcc:HGNC:10301]
0.0583876	0.892704	Q13561	DCTN2,HEL-S-77	dynactin 2 (p50) [Source:HGNC SymbolAcc:HGNC:2712]
0.0582893	0.891948	P54886	ALDH18A1	aldehyde dehydrogenase 18 family, member A1 [Source:HGNC SymbolAcc:HGNC:9722]
0.0573554	0.825747	P41091	EIF2S3	eukaryotic translation initiation factor 2, subunit 3 gamma, 52kDa [Source:HGNC SymbolAcc:HGNC:3267]
0.0572238	0.987937	P35268,Q6P5R6	RPL22,RPL22L1,DKFZP586O1224	ribosomal protein L22 [Source:HGNC SymbolAcc:HGNC:10315],ribosomal protein L22-like 1 [Source:HGNC SymbolAcc:HGNC:27610]
0.0562126	0.0526791	P82930	MRPS34	mitochondrial ribosomal protein S34 [Source:HGNC SymbolAcc:HGNC:16618]
0.0561722	0.831792	P35268	RPL22	ribosomal protein L22 [Source:HGNC SymbolAcc:HGNC:10315]
0.0556875	0.954022	Q2NL82	TSR1	TSR1, 20S rRNA accumulation, homolog (S. cerevisiae) [Source:HGNC SymbolAcc:HGNC:25542]
0.0550005	0.827379	Q96DG6	CMBL	carboxymethylenebutenolidase homolog (Pseudomonas) [Source:HGNC SymbolAcc:HGNC:25090]
0.0549736	0.86834	Q6N021	TET2,FLJ20032	tet methylcytosine dioxygenase 2 [Source:HGNC SymbolAcc:HGNC:25941]
0.0531641	0.884604	Q7L2E3	DHX30	DEAH (Asp-Glu-Ala-His) box helicase 30 [Source:HGNC SymbolAcc:HGNC:16716]
0.0517366	0.0612031	Q08379	GOLGA2	golgin A2 [Source:HGNC SymbolAcc:HGNC:4425]
0.0484272	0.92076	P16402	HIST1H1D	histone cluster 1, H1d [Source:HGNC SymbolAcc:HGNC:4717]
0.0450245	0.843387	P26196	DDX6	DEAD (Asp-Glu-Ala-Asp) box helicase 6 [Source:HGNC SymbolAcc:HGNC:2747]
0.0414493	0.658109	P00918	CA2,HEL-76	carbonic anhydrase II [Source:HGNC SymbolAcc:HGNC:1373]
0.0404587	0.854012	Q9NZI8	IGF2BP1	insulin-like growth factor 2 mRNA binding protein 1 [Source:HGNC SymbolAcc:HGNC:28866]
0.0394215	0.923512	P30050	RPL12	ribosomal protein L12 [Source:HGNC SymbolAcc:HGNC:10302]
0.0367378	0.913029	Q9UPQ9	TNRC6B	trinucleotide repeat containing 6B [Source:HGNC SymbolAcc:HGNC:29190]
0.0366683	0.98564	O60674,P23458	JAK2,JAK1	Janus kinase 2 [Source:HGNC SymbolAcc:HGNC:6192],Janus kinase 1 [Source:HGNC SymbolAcc:HGNC:6190]
0.0365269	0.906025	Q8NCE2	MTMR14	myotubularin related protein 14 [Source:HGNC SymbolAcc:HGNC:26190]
0.0363091	0.892508	P22314	UBA1,UBE1	ubiquitin-like modifier activating enzyme 1 [Source:HGNC SymbolAcc:HGNC:12469]
0.0358655	0.92076	P62847	RPS24	ribosomal protein S24 [Source:HGNC SymbolAcc:HGNC:10411]
0.0357141	0.910847	P60228	EIF3E,EIF3S6	eukaryotic translation initiation factor 3, subunit E [Source:HGNC SymbolAcc:HGNC:3277]
0.0347404	0.831792	Q9UHI6	DDX20	DEAD (Asp-Glu-Ala-Asp) box polypeptide 20 [Source:HGNC SymbolAcc:HGNC:2743]
0.0345211	0.962637	Q14681,Q9NXV2	KCTD2,KCTD5	potassium channel tetramerization domain containing 2 [Source:HGNC SymbolAcc:HGNC:21294],potassium channel tetramerization domain containing 5 [Source:HGNC SymbolAcc:HGNC:21423]
0.0344614	0.92076	P61513	RPL37A	ribosomal protein L37a [Source:HGNC SymbolAcc:HGNC:10348]
0.0338308	0.965928	Q9HB71	CACYBP	calcyclin binding protein [Source:HGNC SymbolAcc:HGNC:30423]
0.0316675	0.938448	P63208	SKP1	S-phase kinase-associated protein 1 [Source:HGNC SymbolAcc:HGNC:10899]
0.0314856	0.906025	P12270	TPR	translocated promoter region, nuclear basket protein [Source:HGNC SymbolAcc:HGNC:12017]
0.0295249	0.913441	P42766	RPL35	ribosomal protein L35 [Source:HGNC SymbolAcc:HGNC:10344]
0.0292068	0.982402	O60220	TIMM8A	translocase of inner mitochondrial membrane 8 homolog A (yeast) [Source:HGNC SymbolAcc:HGNC:11817]
0.0281963	0.977343	Q9BYE7	PCGF6	polycomb group ring finger 6 [Source:HGNC SymbolAcc:HGNC:21156]
0.0281025	0.926756	P62266	RPS23	ribosomal protein S23 [Source:HGNC SymbolAcc:HGNC:10410]
0.0272669	0.952085	P25398	RPS12	ribosomal protein S12 [Source:HGNC SymbolAcc:HGNC:10385]
0.026863	0.992586	Q13547	HDAC1	histone deacetylase 1 [Source:HGNC SymbolAcc:HGNC:4852]
0.0267333	0.991854	P05023,P50993	ATP1A1,ATP1A2	ATPase, Na+/K+ transporting, alpha 1 polypeptide [Source:HGNC SymbolAcc:HGNC:799],ATPase, Na+/K+ transporting, alpha 2 polypeptide [Source:HGNC SymbolAcc:HGNC:800]
0.0262188	0.933158	O95218	ZRANB2,DKFZP686N09117	zinc finger, RAN-binding domain containing 2 [Source:HGNC SymbolAcc:HGNC:13058]
0.0260108	0.95396	P62701,Q8TD47	RPS4X,RPS4Y2	ribosomal protein S4, X-linked [Source:HGNC SymbolAcc:HGNC:10424],ribosomal protein S4, Y-linked 2 [Source:HGNC SymbolAcc:HGNC:18501]
0.025038	0.933158	P62244	RPS15A	ribosomal protein S15a [Source:HGNC SymbolAcc:HGNC:10389]
0.0235139	0.963838	P00338	LDHA,HEL-S-133P	lactate dehydrogenase A [Source:HGNC SymbolAcc:HGNC:6535]
0.0226859	0.955226	Q8N5Z5	KCTD17	potassium channel tetramerization domain containing 17 [Source:HGNC SymbolAcc:HGNC:25705]
0.0209053	0.971602	Q8N1I0	DOCK4	dedicator of cytokinesis 4 [Source:HGNC SymbolAcc:HGNC:19192]
0.0207996	0.971753	P60660	MYL6,PDE6H	myosin, light chain 6, alkali, smooth muscle and non-muscle [Source:HGNC SymbolAcc:HGNC:7587]
0.0206167	0.958536	O15371	EIF3D	eukaryotic translation initiation factor 3, subunit D [Source:HGNC SymbolAcc:HGNC:3278]
0.0200174	0.643472	A6NHR9	SMCHD1	structural maintenance of chromosomes flexible hinge domain containing 1 [Source:HGNC SymbolAcc:HGNC:29090]
0.0186998	0.933158	Q12906	ILF3	interleukin enhancer binding factor 3, 90kDa [Source:HGNC SymbolAcc:HGNC:6038]
0.0186136	0.920949	Q9P2R3	ANKFY1	ankyrin repeat and FYVE domain containing 1 [Source:HGNC SymbolAcc:HGNC:20763]
0.0175625	0.951526	P82933	MRPS9	mitochondrial ribosomal protein S9 [Source:HGNC SymbolAcc:HGNC:14501]
0.0164585	0.960131	Q99613	EIF3C,EIF3S8	eukaryotic translation initiation factor 3, subunit C [Source:HGNC SymbolAcc:HGNC:3279]
0.0140071	0.96718	P61254	RPL26	ribosomal protein L26 [Source:HGNC SymbolAcc:HGNC:10327]
0.0131512	0.96718	P46779	RPL28	ribosomal protein L28 [Source:HGNC SymbolAcc:HGNC:10330]
0.0112933	0.992586	Q6P2Q9	PRPF8	pre-mRNA processing factor 8 [Source:HGNC SymbolAcc:HGNC:17340]
0.010961	0.96718	Q9H0D6	XRN2	5'-3' exoribonuclease 2 [Source:HGNC SymbolAcc:HGNC:12836]
0.00932161	0.991037	P10515	DLAT	dihydrolipoamide S-acetyltransferase [Source:HGNC SymbolAcc:HGNC:2896]
0.00900535	0.992586	O95777	LSM8	LSM8 homolog, U6 small nuclear RNA associated (S. cerevisiae) [Source:HGNC SymbolAcc:HGNC:20471]
0.00806775	0.990369	P52292	KPNA2	karyopherin alpha 2 (RAG cohort 1, importin alpha 1) [Source:HGNC SymbolAcc:HGNC:6395]
0.00622838	0.994261	Q9UBQ5	EIF3K	eukaryotic translation initiation factor 3, subunit K [Source:HGNC SymbolAcc:HGNC:24656]
0.00400115	0.992586	O75934	BCAS2	breast carcinoma amplified sequence 2 [Source:HGNC SymbolAcc:HGNC:975]
0.0021372	0.994712	Q9Y3F4	STRAP	serine/threonine kinase receptor associated protein [Source:HGNC SymbolAcc:HGNC:30796]
0.00115938	0.998599	P07737	PFN1	profilin 1 [Source:HGNC SymbolAcc:HGNC:8881]
0.000132038	0.999885	P24666	ACP1	acid phosphatase 1, soluble [Source:HGNC SymbolAcc:HGNC:122]
9.92937e-05	0.999885	Q9UET6	FTSJ1	FtsJ RNA methyltransferase homolog 1 (E. coli) [Source:HGNC SymbolAcc:HGNC:13254]
0	NA	P46060	RANGAP1	Ran GTPase activating protein 1 [Source:HGNC SymbolAcc:HGNC:9854]
-0.00152243	0.997237	Q00535	CDK5	cyclin-dependent kinase 5 [Source:HGNC SymbolAcc:HGNC:1774]
-0.00231869	0.994712	Q14444	CAPRIN1	cell cycle associated protein 1 [Source:HGNC SymbolAcc:HGNC:6743]
-0.00255018	0.994712	P56270	MAZ,A-328A3.4	MYC-associated zinc finger protein (purine-binding transcription factor) [Source:HGNC SymbolAcc:HGNC:6914]
-0.00290739	0.992586	P62917	RPL8	ribosomal protein L8 [Source:HGNC SymbolAcc:HGNC:10368]
-0.00317352	0.992586	Q6UB35	MTHFD1L	methylenetetrahydrofolate dehydrogenase (NADP+ dependent) 1-like [Source:HGNC SymbolAcc:HGNC:21055]
-0.00396791	0.992586	P83881,Q969Q0	RPL36A,RPL36AL	ribosomal protein L36a [Source:HGNC SymbolAcc:HGNC:10359],ribosomal protein L36a-like [Source:HGNC SymbolAcc:HGNC:10346]
-0.00414833	0.99378	P11387	TOP1	topoisomerase (DNA) I [Source:HGNC SymbolAcc:HGNC:11986]
-0.00633548	0.992586	P46783	RPS10	ribosomal protein S10 [Source:HGNC SymbolAcc:HGNC:10383]
-0.00926604	0.992586	P06733,P09104,P13929	ENO1,ENO2,ENO3	enolase 1, (alpha) [Source:HGNC SymbolAcc:HGNC:3350],enolase 2 (gamma, neuronal) [Source:HGNC SymbolAcc:HGNC:3353],enolase 3 (beta, muscle) [Source:HGNC SymbolAcc:HGNC:3354]
-0.0103457	0.969	P39019	RPS19	ribosomal protein S19 [Source:HGNC SymbolAcc:HGNC:10402]
-0.0117249	0.982402	P22102	GART	phosphoribosylglycinamide formyltransferase, phosphoribosylglycinamide synthetase, phosphoribosylaminoimidazole synthetase [Source:HGNC SymbolAcc:HGNC:4163]
-0.0182423	0.952741	Q9P270	SLAIN2	SLAIN motif family, member 2 [Source:HGNC SymbolAcc:HGNC:29282]
-0.0190279	0.960835	Q5UIP0	RIF1	replication timing regulatory factor 1 [Source:HGNC SymbolAcc:HGNC:23207]
-0.0215418	0.965928	P51116	FXR2	fragile X mental retardation, autosomal homolog 2 [Source:HGNC SymbolAcc:HGNC:4024]
-0.0217685	0.989023	Q12931	TRAP1	TNF receptor-associated protein 1 [Source:HGNC SymbolAcc:HGNC:16264]
-0.0230726	0.941773	P23381	WARS	tryptophanyl-tRNA synthetase [Source:HGNC SymbolAcc:HGNC:12729]
-0.0234014	0.96718	O94906	PRPF6	pre-mRNA processing factor 6 [Source:HGNC SymbolAcc:HGNC:15860]
-0.0236219	0.949615	P23528	CFL1,HEL-S-15	cofilin 1 (non-muscle) [Source:HGNC SymbolAcc:HGNC:1874]
-0.0271979	0.917535	Q13464	ROCK1	Rho-associated, coiled-coil containing protein kinase 1 [Source:HGNC SymbolAcc:HGNC:10251]
-0.0272147	0.954442	P05388	RPLP0	ribosomal protein, large, P0 [Source:HGNC SymbolAcc:HGNC:10371]
-0.0284887	0.95396	P52907	CAPZA1	capping protein (actin filament) muscle Z-line, alpha 1 [Source:HGNC SymbolAcc:HGNC:1488]
-0.0290191	0.99378	O60814,P06899,P23527,P33778,P57053,P58876,P62807,Q16778,Q5QNW6,Q93079,Q99877,Q99879	HIST1H2BK,HIST1H2BJ,HIST1H2BO,HIST1H2BB,H2BFS,HIST1H2BD,HIST1H2BC,HIST2H2BE,HIST2H2BF,HIST1H2BH,HIST1H2BN,HIST1H2BM	histone cluster 1, H2bk [Source:HGNC SymbolAcc:HGNC:13954],histone cluster 1, H2bj [Source:HGNC SymbolAcc:HGNC:4761],histone cluster 1, H2bo [Source:HGNC SymbolAcc:HGNC:4758],histone cluster 1, H2bb [Source:HGNC SymbolAcc:HGNC:4751],H2B histone family, member S (pseudogene) [Source:HGNC SymbolAcc:HGNC:4762],histone cluster 1, H2bd [Source:HGNC SymbolAcc:HGNC:4747],histone cluster 1, H2bg [Source:…
-0.0300881	0.94153	P61758	VBP1	von Hippel-Lindau binding protein 1 [Source:HGNC SymbolAcc:HGNC:12662]
-0.0304407	0.96718	P05386	RPLP1	ribosomal protein, large, P1 [Source:HGNC SymbolAcc:HGNC:10372]
-0.0342438	0.951526	Q9UKF6	CPSF3	cleavage and polyadenylation specific factor 3, 73kDa [Source:HGNC SymbolAcc:HGNC:2326]
-0.0364977	0.872923	Q96AV8	E2F7	E2F transcription factor 7 [Source:HGNC SymbolAcc:HGNC:23820]
-0.0373837	0.953237	P55795	HNRNPH2	heterogeneous nuclear ribonucleoprotein H2 (H') [Source:HGNC SymbolAcc:HGNC:5042]
-0.0376304	NA	Q56A73,Q9Y657	SPIN4,SPIN1,SPIN	spindlin family, member 4 [Source:HGNC SymbolAcc:HGNC:27040],spindlin 1 [Source:HGNC SymbolAcc:HGNC:11243]
-0.0379052	0.823155	P17812	CTPS1	CTP synthase 1 [Source:HGNC SymbolAcc:HGNC:2519]
-0.0382652	0.683555	P21333	FLNA,FLJ00119	filamin A, alpha [Source:HGNC SymbolAcc:HGNC:3754]
-0.0394813	0.95396	P61244	MAX	MYC associated factor X [Source:HGNC SymbolAcc:HGNC:6913]
-0.0411521	0.809307	P08559	PDHA1	pyruvate dehydrogenase (lipoamide) alpha 1 [Source:HGNC SymbolAcc:HGNC:8806]
-0.0458915	0.933158	Q9C0C9	UBE2O	ubiquitin-conjugating enzyme E2O [Source:HGNC SymbolAcc:HGNC:29554]
-0.0462859	0.869135	P17844	DDX5	DEAD (Asp-Glu-Ala-Asp) box helicase 5 [Source:HGNC SymbolAcc:HGNC:2746]
-0.0463924	0.88058	Q9NRN7	AASDHPPT	aminoadipate-semialdehyde dehydrogenase-phosphopantetheinyl transferase [Source:HGNC SymbolAcc:HGNC:14235]
-0.0495175	0.832021	Q15208,Q9Y2H1	STK38,STK38L	serine/threonine kinase 38 [Source:HGNC SymbolAcc:HGNC:17847],serine/threonine kinase 38 like [Source:HGNC SymbolAcc:HGNC:17848]
-0.0519672	0.846538	P47914	RPL29	ribosomal protein L29 [Source:HGNC SymbolAcc:HGNC:10331]
-0.0528934	0.774253	P36578	RPL4	ribosomal protein L4 [Source:HGNC SymbolAcc:HGNC:10353]
-0.0536474	0.824288	P09543	CNP	2',3'-cyclic nucleotide 3' phosphodiesterase [Source:HGNC SymbolAcc:HGNC:2158]
-0.0549828	0.939173	P60842,Q14240	EIF4A1,EIF4A2	eukaryotic translation initiation factor 4A1 [Source:HGNC SymbolAcc:HGNC:3282],eukaryotic translation initiation factor 4A2 [Source:HGNC SymbolAcc:HGNC:3284]
-0.0555957	0.602923	P46821	MAP1B	microtubule-associated protein 1B [Source:HGNC SymbolAcc:HGNC:6836]
-0.0577694	0.848547	Q9BWJ5	SF3B5	splicing factor 3b, subunit 5, 10kDa [Source:HGNC SymbolAcc:HGNC:21083]
-0.0580967	0.988303	Q13885,Q9BUF5,Q9BVA1	TUBB2A,TUBB6,TUBB2B	tubulin, beta 2A class IIa [Source:HGNC SymbolAcc:HGNC:12412],tubulin, beta 6 class V [Source:HGNC SymbolAcc:HGNC:20776],tubulin, beta 2B class IIb [Source:HGNC SymbolAcc:HGNC:30829]
-0.0584326	0.848547	O75116,Q13464	ROCK2,ROCK1	Rho-associated, coiled-coil containing protein kinase 2 [Source:HGNC SymbolAcc:HGNC:10252],Rho-associated, coiled-coil containing protein kinase 1 [Source:HGNC SymbolAcc:HGNC:10251]
-0.0585645	0.892704	P16403	HIST1H1C	histone cluster 1, H1c [Source:HGNC SymbolAcc:HGNC:4716]
-0.0606089	0.823589	P15880	RPS2,OK/KNS-CL.6	ribosomal protein S2 [Source:HGNC SymbolAcc:HGNC:10404]
-0.0609476	0.831792	P31943	HNRNPH1,DKFZP686A15170	heterogeneous nuclear ribonucleoprotein H1 (H) [Source:HGNC SymbolAcc:HGNC:5041]
-0.0625876	0.892704	O60506	SYNCRIP	synaptotagmin binding, cytoplasmic RNA interacting protein [Source:HGNC SymbolAcc:HGNC:16918]
-0.0629824	0.77303	Q9Y2R5	MRPS17	mitochondrial ribosomal protein S17 [Source:HGNC SymbolAcc:HGNC:14047]
-0.0639385	0.742147	P07814	EPRS	glutamyl-prolyl-tRNA synthetase [Source:HGNC SymbolAcc:HGNC:3418]
-0.0643751	0.714797	Q16875	PFKFB3,PFK2	6-phosphofructo-2-kinase/fructose-2,6-biphosphatase 3 [Source:HGNC SymbolAcc:HGNC:8874]
-0.0681429	0.933158	Q7L2H7	EIF3M	eukaryotic translation initiation factor 3, subunit M [Source:HGNC SymbolAcc:HGNC:24460]
-0.0720628	0.759521	P25205	MCM3,HCC5	minichromosome maintenance complex component 3 [Source:HGNC SymbolAcc:HGNC:6945]
-0.0726172	0.815982	Q9UHB6	LIMA1	LIM domain and actin binding 1 [Source:HGNC SymbolAcc:HGNC:24636]
-0.0755765	0.76777	P09429	HMGB1,HMG1	high mobility group box 1 [Source:HGNC SymbolAcc:HGNC:4983]
-0.078118	0.779248	Q86YM7	HOMER1	homer homolog 1 (Drosophila) [Source:HGNC SymbolAcc:HGNC:17512]
-0.079565	0.884604	Q6VN20	RANBP10	RAN binding protein 10 [Source:HGNC SymbolAcc:HGNC:29285]
-0.0802036	0.823155	P52756,P98175	RBM5,RBM10	RNA binding motif protein 5 [Source:HGNC SymbolAcc:HGNC:9902],RNA binding motif protein 10 [Source:HGNC SymbolAcc:HGNC:9896]
-0.0802344	0.855571	Q53H96	PYCRL	pyrroline-5-carboxylate reductase-like [Source:HGNC SymbolAcc:HGNC:25846]
-0.0806602	0.716308	P31153	MAT2A	methionine adenosyltransferase II, alpha [Source:HGNC SymbolAcc:HGNC:6904]
-0.0812417	0.700814	P26373	RPL13	ribosomal protein L13 [Source:HGNC SymbolAcc:HGNC:10303]
-0.0815971	0.674817	Q4U2R6	MRPL51	mitochondrial ribosomal protein L51 [Source:HGNC SymbolAcc:HGNC:14044]
-0.0834531	0.837106	Q99623	PHB2	prohibitin 2 [Source:HGNC SymbolAcc:HGNC:30306]
-0.0840554	0.756647	P33992	MCM5	minichromosome maintenance complex component 5 [Source:HGNC SymbolAcc:HGNC:6948]
-0.0843631	0.732376	Q9NY12	GAR1,NOLA1	GAR1 ribonucleoprotein [Source:HGNC SymbolAcc:HGNC:14264]
-0.0896396	0.908174	P04908,Q7L7L0,Q93077	HIST1H2AB,HIST3H2A,HIST1H2AC	histone cluster 1, H2ae [Source:HGNC SymbolAcc:HGNC:4724],histone cluster 1, H2ab [Source:HGNC SymbolAcc:HGNC:4734],histone cluster 3, H2a [Source:HGNC SymbolAcc:HGNC:20507],histone cluster 1, H2ac [Source:HGNC SymbolAcc:HGNC:4733]
-0.0912543	0.472268	P23458	JAK1	Janus kinase 1 [Source:HGNC SymbolAcc:HGNC:6190]
-0.0935187	0.831123	P14868	DARS	aspartyl-tRNA synthetase [Source:HGNC SymbolAcc:HGNC:2678]
-0.0940872	0.838676	O94776	MTA2	metastasis associated 1 family, member 2 [Source:HGNC SymbolAcc:HGNC:7411]
-0.0950255	0.848634	Q15084	PDIA6	protein disulfide isomerase family A, member 6 [Source:HGNC SymbolAcc:HGNC:30168]
-0.0956728	0.845131	O00303	EIF3F	eukaryotic translation initiation factor 3, subunit F [Source:HGNC SymbolAcc:HGNC:3275]
-0.0967551	0.907073	Q15428	SF3A2	splicing factor 3a, subunit 2, 66kDa [Source:HGNC SymbolAcc:HGNC:10766]
-0.0980921	0.710256	P06748	NPM1	nucleophosmin (nucleolar phosphoprotein B23, numatrin) [Source:HGNC SymbolAcc:HGNC:7910]
-0.0982971	0.92076	P63151,Q00005,Q66LE6	PPP2R2A,PPP2R2B,PPP2R2D	protein phosphatase 2, regulatory subunit B, alpha [Source:HGNC SymbolAcc:HGNC:9304],protein phosphatase 2, regulatory subunit B, beta [Source:HGNC SymbolAcc:HGNC:9305],protein phosphatase 2, regulatory subunit B, delta [Source:HGNC SymbolAcc:HGNC:23732]
-0.100148	0.653344	P39023	RPL3	ribosomal protein L3 [Source:HGNC SymbolAcc:HGNC:10332]
-0.100346	0.655757	Q8WXF1	PSPC1	paraspeckle component 1 [Source:HGNC SymbolAcc:HGNC:20320]
-0.100385	0.556158	Q8IWI9	MGA	MGA, MAX dimerization protein [Source:HGNC SymbolAcc:HGNC:14010]
-0.102647	0.809656	P62841	RPS15	ribosomal protein S15 [Source:HGNC SymbolAcc:HGNC:10388]
-0.106286	0.920949	Q9NX40	OCIAD1	OCIA domain containing 1 [Source:HGNC SymbolAcc:HGNC:16074]
-0.107898	0.716744	P23526	AHCY	adenosylhomocysteinase [Source:HGNC SymbolAcc:HGNC:343]
-0.108289	0.76777	P30101	PDIA3,HEL-S-269	protein disulfide isomerase family A, member 3 [Source:HGNC SymbolAcc:HGNC:4606]
-0.111076	0.884604	P06454	PTMA,PTMAP7	prothymosin, alpha [Source:HGNC SymbolAcc:HGNC:9623]
-0.112065	0.754366	Q13595	TRA2A,HSU53209	transformer 2 alpha homolog (Drosophila) [Source:HGNC SymbolAcc:HGNC:16645]
-0.112601	0.707521	P22090,P62701,Q8TD47	RPS4Y1,RPS4X,RPS4Y2	ribosomal protein S4, Y-linked 1 [Source:HGNC SymbolAcc:HGNC:10425],ribosomal protein S4, X-linked [Source:HGNC SymbolAcc:HGNC:10424],ribosomal protein S4, Y-linked 2 [Source:HGNC SymbolAcc:HGNC:18501]
-0.113127	0.7389	P17844,Q92841	DDX5,DDX17	DEAD (Asp-Glu-Ala-Asp) box helicase 5 [Source:HGNC SymbolAcc:HGNC:2746],DEAD (Asp-Glu-Ala-Asp) box helicase 17 [Source:HGNC SymbolAcc:HGNC:2740]
-0.113678	0.77303	Q9BYD6	MRPL1	mitochondrial ribosomal protein L1 [Source:HGNC SymbolAcc:HGNC:14275]
-0.113903	0.899728	Q96EY4	TMA16	translation machinery associated 16 homolog (S. cerevisiae) [Source:HGNC SymbolAcc:HGNC:25638]
-0.115278	0.733218	P21964	COMT	catechol-O-methyltransferase [Source:HGNC SymbolAcc:HGNC:2228]
-0.117087	0.827379	Q9NX58	LYAR	Ly1 antibody reactive [Source:HGNC SymbolAcc:HGNC:26021]
-0.117929	0.553701	Q9BUA3	C11ORF84	chromosome 11 open reading frame 84 [Source:HGNC SymbolAcc:HGNC:25115]
-0.118442	0.399083	Q9P1Y5	CAMSAP3	calmodulin regulated spectrin-associated protein family, member 3 [Source:HGNC SymbolAcc:HGNC:29307]
-0.118461	NA	O95453	PARN	poly(A)-specific ribonuclease [Source:HGNC SymbolAcc:HGNC:8609]
-0.127977	0.824288	Q13049	TRIM32	tripartite motif containing 32 [Source:HGNC SymbolAcc:HGNC:16380]
-0.128933	0.67578	P40429	RPL13A	ribosomal protein L13a [Source:HGNC SymbolAcc:HGNC:10304]
-0.129022	0.76777	P52597	HNRNPF,OK/SW-CL.23,HNRPF	heterogeneous nuclear ribonucleoprotein F [Source:HGNC SymbolAcc:HGNC:5039]
-0.129553	0.39155	O14744	PRMT5	protein arginine methyltransferase 5 [Source:HGNC SymbolAcc:HGNC:10894]
-0.130068	0.846538	P13639,Q15029	EEF2,EFTUD2	eukaryotic translation elongation factor 2 [Source:HGNC SymbolAcc:HGNC:3214],elongation factor Tu GTP binding domain containing 2 [Source:HGNC SymbolAcc:HGNC:30858]
-0.131062	0.759521	Q9P2I0	CPSF2	cleavage and polyadenylation specific factor 2, 100kDa [Source:HGNC SymbolAcc:HGNC:2325]
-0.133452	0.571915	Q9NR30	DDX21,OK/SW-CL.65	DEAD (Asp-Glu-Ala-Asp) box helicase 21 [Source:HGNC SymbolAcc:HGNC:2744]
-0.134055	0.674817	P49959	MRE11A	MRE11 meiotic recombination 11 homolog A (S. cerevisiae) [Source:HGNC SymbolAcc:HGNC:7230]
-0.134761	0.850606	P53675,Q00610	CLTCL1,CLTC	clathrin, heavy chain-like 1 [Source:HGNC SymbolAcc:HGNC:2093],clathrin, heavy chain (Hc) [Source:HGNC SymbolAcc:HGNC:2092]
-0.135095	0.655078	Q3V6T2	CCDC88A	coiled-coil domain containing 88A [Source:HGNC SymbolAcc:HGNC:25523]
-0.137172	0.891062	Q16637	SMN1,SMN,SMN2	survival of motor neuron 2, centromeric [Source:HGNC SymbolAcc:HGNC:11118],survival of motor neuron 1, telomeric [Source:HGNC SymbolAcc:HGNC:11117]
-0.137711	0.908174	P78316	NOP14	NOP14 nucleolar protein [Source:HGNC SymbolAcc:HGNC:16821]
-0.137788	0.769886	Q96A35	MRPL24	mitochondrial ribosomal protein L24 [Source:HGNC SymbolAcc:HGNC:14037]
-0.137815	0.27703	Q00839	HNRNPU,HNRPU	heterogeneous nuclear ribonucleoprotein U (scaffold attachment factor A) [Source:HGNC SymbolAcc:HGNC:5048]
-0.137848	0.78825	Q13685	AAMP	angio-associated, migratory cell protein [Source:HGNC SymbolAcc:HGNC:18]
-0.13789	0.868474	P22090,P62701,Q8TD47	RPS4Y1,RPS4X,RPS4Y2	ribosomal protein S4, Y-linked 1 [Source:HGNC SymbolAcc:HGNC:10425],ribosomal protein S4, X-linked [Source:HGNC SymbolAcc:HGNC:10424],ribosomal protein S4, Y-linked 2 [Source:HGNC SymbolAcc:HGNC:18501]
-0.138145	0.719271	Q9H871	RMND5A	required for meiotic nuclear division 5 homolog A (S. cerevisiae) [Source:HGNC SymbolAcc:HGNC:25850]
-0.138913	0.380142	Q15208	STK38	serine/threonine kinase 38 [Source:HGNC SymbolAcc:HGNC:17847]
-0.139798	0.676918	P49207	RPL34	ribosomal protein L34 [Source:HGNC SymbolAcc:HGNC:10340]
-0.140927	0.98564	Q9NXP7	GIN1	gypsy retrotransposon integrase 1 [Source:HGNC SymbolAcc:HGNC:25959]
-0.142378	0.0047951	P27816	MAP4	microtubule-associated protein 4 [Source:HGNC SymbolAcc:HGNC:6862]
-0.142425	0.553476	Q99417	MYCBP	MYC binding protein [Source:HGNC SymbolAcc:HGNC:7554]
-0.14361	0.716166	O95400	CD2BP2	CD2 (cytoplasmic tail) binding protein 2 [Source:HGNC SymbolAcc:HGNC:1656]
-0.144956	0.863304	O75534	CSDE1,DKFZP586J0620	cold shock domain containing E1, RNA-binding [Source:HGNC SymbolAcc:HGNC:29905]
-0.145328	0.917535	P10144	GZMB	granzyme B (granzyme 2, cytotoxic T-lymphocyte-associated serine esterase 1) [Source:HGNC SymbolAcc:HGNC:4709]
-0.146032	0.297049	Q08211	DHX9	DEAH (Asp-Glu-Ala-His) box helicase 9 [Source:HGNC SymbolAcc:HGNC:2750]
-0.146517	0.587473	Q12873,Q14839,Q8TDI0	CHD3,CHD4,CHD5	chromodomain helicase DNA binding protein 3 [Source:HGNC SymbolAcc:HGNC:1918],chromodomain helicase DNA binding protein 4 [Source:HGNC SymbolAcc:HGNC:1919],chromodomain helicase DNA binding protein 5 [Source:HGNC SymbolAcc:HGNC:16816]
-0.146575	0.927091	Q8WUJ3	CEMIP	cell migration inducing protein, hyaluronan binding [Source:HGNC SymbolAcc:HGNC:29213]
-0.148229	0.681125	Q49A26	GLYR1,N-PAC	glyoxylate reductase 1 homolog (Arabidopsis) [Source:HGNC SymbolAcc:HGNC:24434]
-0.153561	0.495001	Q9BRK5	SDF4	stromal cell derived factor 4 [Source:HGNC SymbolAcc:HGNC:24188]
-0.154681	0.776742	Q04837	SSBP1	single-stranded DNA binding protein 1, mitochondrial [Source:HGNC SymbolAcc:HGNC:11317]
-0.155551	0.682635	P11177	PDHB	pyruvate dehydrogenase (lipoamide) beta [Source:HGNC SymbolAcc:HGNC:8808]
-0.156308	0.681125	P62805	HIST1H4A,HIST1H4H	histone cluster 1, H4e [Source:HGNC SymbolAcc:HGNC:4790],histone cluster 1, H4c [Source:HGNC SymbolAcc:HGNC:4787],histone cluster 1, H4d [Source:HGNC SymbolAcc:HGNC:4782],histone cluster 2, H4b [Source:HGNC SymbolAcc:HGNC:29607],histone cluster 1, H4j [Source:HGNC SymbolAcc:HGNC:4785],histone cluster 1, H4k [Source:HGNC SymbolAcc:HGNC:4784],histone cluster 1, H4l [Source:HGNC SymbolAcc:HGNC:4791]…
-0.157158	0.729614	Q9HCK1	ZDBF2	zinc finger, DBF-type containing 2 [Source:HGNC SymbolAcc:HGNC:29313]
-0.159393	0.60186	P22090,P62701	RPS4Y1,RPS4X	ribosomal protein S4, Y-linked 1 [Source:HGNC SymbolAcc:HGNC:10425],ribosomal protein S4, X-linked [Source:HGNC SymbolAcc:HGNC:10424]
-0.16027	0.689104	Q9UHX1	PUF60	poly-U binding splicing factor 60KDa [Source:HGNC SymbolAcc:HGNC:17042]
-0.161767	0.341469	Q13435	SF3B2	splicing factor 3b, subunit 2, 145kDa [Source:HGNC SymbolAcc:HGNC:10769]
-0.163177	0.659805	Q8IWS0	PHF6	PHD finger protein 6 [Source:HGNC SymbolAcc:HGNC:18145]
-0.165455	0.411876	Q9BZI7	UPF3B	UPF3 regulator of nonsense transcripts homolog B (yeast) [Source:HGNC SymbolAcc:HGNC:20439]
-0.166573	0.269655	O43318	MAP3K7,DKFZP586F0420	mitogen-activated protein kinase kinase kinase 7 [Source:HGNC SymbolAcc:HGNC:6859]
-0.166916	0.547552	Q07666	KHDRBS1	KH domain containing, RNA binding, signal transduction associated 1 [Source:HGNC SymbolAcc:HGNC:18116]
-0.167654	0.39155	Q8N163	CCAR2	cell cycle and apoptosis regulator 2 [Source:HGNC SymbolAcc:HGNC:23360]
-0.16842	0.391756	O00571,O15523	DDX3X,DDX3Y	DEAD (Asp-Glu-Ala-Asp) box helicase 3, X-linked [Source:HGNC SymbolAcc:HGNC:2745],DEAD (Asp-Glu-Ala-Asp) box helicase 3, Y-linked [Source:HGNC SymbolAcc:HGNC:2699]
-0.168436	0.923512	P51398	DAP3,MRPS29	death associated protein 3 [Source:HGNC SymbolAcc:HGNC:2673]
-0.168801	0.716166	Q9NP73	ALG13	ALG13, UDP-N-acetylglucosaminyltransferase subunit [Source:HGNC SymbolAcc:HGNC:30881]
-0.170153	0.689104	O94887	FARP2	FERM, RhoGEF and pleckstrin domain protein 2 [Source:HGNC SymbolAcc:HGNC:16460]
-0.170834	0.60186	Q07020	RPL18	ribosomal protein L18 [Source:HGNC SymbolAcc:HGNC:10310]
-0.17105	0.123836	Q15750	TAB1,MAP3K7IP1	TGF-beta activated kinase 1/MAP3K7 binding protein 1 [Source:HGNC SymbolAcc:HGNC:18157]
-0.171363	0.471185	Q14203	DCTN1,DKFZP686E0752	dynactin 1 [Source:HGNC SymbolAcc:HGNC:2711]
-0.171744	0.72009	Q5T5U3	ARHGAP21	Rho GTPase activating protein 21 [Source:HGNC SymbolAcc:HGNC:23725]
-0.175389	0.308543	P62241	RPS8	ribosomal protein S8 [Source:HGNC SymbolAcc:HGNC:10441]
-0.176418	0.289164	Q8N5C8	TAB3	TGF-beta activated kinase 1/MAP3K7 binding protein 3 [Source:HGNC SymbolAcc:HGNC:30681]
-0.177652	0.327595	P62937	PPIA,HEL-S-69P	peptidylprolyl isomerase A (cyclophilin A) [Source:HGNC SymbolAcc:HGNC:9253]
-0.179332	0.46568	P62937	PPIA,HEL-S-69P	peptidylprolyl isomerase A (cyclophilin A) [Source:HGNC SymbolAcc:HGNC:9253]
-0.179429	0.553107	P98179	RBM3	RNA binding motif (RNP1, RRM) protein 3 [Source:HGNC SymbolAcc:HGNC:9900]
-0.180199	0.917535	P14678	SNRPB	small nuclear ribonucleoprotein polypeptides B and B1 [Source:HGNC SymbolAcc:HGNC:11153]
-0.180274	0.77284	Q5TAP6,Q9BVJ6	UTP14C,UTP14A	UTP14, U3 small nucleolar ribonucleoprotein, homolog C (yeast) [Source:HGNC SymbolAcc:HGNC:20321],UTP14, U3 small nucleolar ribonucleoprotein, homolog A (yeast) [Source:HGNC SymbolAcc:HGNC:10665]
-0.180359	0.685887	P36873,P62136,P62140	PPP1CC,PPP1CA,PPP1CA,PPP1CB,PPP1CA,HEL-S-80P	protein phosphatase 1, catalytic subunit, gamma isozyme [Source:HGNC SymbolAcc:HGNC:9283],protein phosphatase 1, catalytic subunit, alpha isozyme [Source:HGNC SymbolAcc:HGNC:9281],protein phosphatase 1, catalytic subunit, beta isozyme [Source:HGNC SymbolAcc:HGNC:9282]
-0.181697	0.482485	Q5JUX0	SPIN3	spindlin family, member 3 [Source:HGNC SymbolAcc:HGNC:27272]
-0.181899	0.613688	Q12906,Q96SI9	ILF3,STRBP,HEL162,DKFZP434P151	interleukin enhancer binding factor 3, 90kDa [Source:HGNC SymbolAcc:HGNC:6038],spermatid perinuclear RNA binding protein [Source:HGNC SymbolAcc:HGNC:16462]
-0.183382	0.513158	O14979	HNRNPDL,HNRPDL	heterogeneous nuclear ribonucleoprotein D-like [Source:HGNC SymbolAcc:HGNC:5037]
-0.184845	0.527914	Q02543	RPL18A	ribosomal protein L18a [Source:HGNC SymbolAcc:HGNC:10311]
-0.187277	0.528352	O43390	HNRNPR,DKFZP686O0665	heterogeneous nuclear ribonucleoprotein R [Source:HGNC SymbolAcc:HGNC:5047]
-0.187448	0.410074	P11277,Q01082	SPTB,HSPTB1,SPTBN1	spectrin, beta, erythrocytic [Source:HGNC SymbolAcc:HGNC:11274],spectrin, beta, non-erythrocytic 1 [Source:HGNC SymbolAcc:HGNC:11275]
-0.188631	0.00172886	P51587	BRCA2	breast cancer 2, early onset [Source:HGNC SymbolAcc:HGNC:1101]
-0.188787	0.923512	Q96PU8	QKI	QKI, KH domain containing, RNA binding [Source:HGNC SymbolAcc:HGNC:21100]
-0.190575	0.279571	P61247	RPS3A	ribosomal protein S3A [Source:HGNC SymbolAcc:HGNC:10421]
-0.191502	0.524231	Q96PK6	RBM14	RNA binding motif protein 14 [Source:HGNC SymbolAcc:HGNC:14219]
-0.194407	0.41493	P53396	ACLY	ATP citrate lyase [Source:HGNC SymbolAcc:HGNC:115]
-0.194614	0.279808	P61313	RPL15	ribosomal protein L15 [Source:HGNC SymbolAcc:HGNC:10306]
-0.194909	0.21016	Q14152	EIF3A	eukaryotic translation initiation factor 3, subunit A [Source:HGNC SymbolAcc:HGNC:3271]
-0.196105	0.472544	P51991	HNRNPA3,HNRPA3	heterogeneous nuclear ribonucleoprotein A3 [Source:HGNC SymbolAcc:HGNC:24941]
-0.197616	0.242503	Q9Y6Y0	IVNS1ABP	influenza virus NS1A binding protein [Source:HGNC SymbolAcc:HGNC:16951]
-0.200954	0.306705	Q15233	NONO	non-POU domain containing, octamer-binding [Source:HGNC SymbolAcc:HGNC:7871]
-0.201161	0.548303	Q9H7D7	WDR26	WD repeat domain 26 [Source:HGNC SymbolAcc:HGNC:21208]
-0.201697	0.800631	P22087	FBL	fibrillarin [Source:HGNC SymbolAcc:HGNC:3599]
-0.20265	0.602334	P37108	SRP14	signal recognition particle 14kDa (homologous Alu RNA binding protein) [Source:HGNC SymbolAcc:HGNC:11299]
-0.205854	0.560438	P13797	PLS3	plastin 3 [Source:HGNC SymbolAcc:HGNC:9091]
-0.206204	0.471727	Q08378	GOLGA3	golgin A3 [Source:HGNC SymbolAcc:HGNC:4426]
-0.208536	0.254188	P18124	RPL7	ribosomal protein L7 [Source:HGNC SymbolAcc:HGNC:10363]
-0.21045	0.655757	O43719	HTATSF1	HIV-1 Tat specific factor 1 [Source:HGNC SymbolAcc:HGNC:5276]
-0.212803	0.678895	Q86YP4	GATAD2A	GATA zinc finger domain containing 2A [Source:HGNC SymbolAcc:HGNC:29989]
-0.213767	0.480571	P07237	P4HB	prolyl 4-hydroxylase, beta polypeptide [Source:HGNC SymbolAcc:HGNC:8548]
-0.214413	0.345574	Q9Y3Y2	CHTOP	chromatin target of PRMT1 [Source:HGNC SymbolAcc:HGNC:24511]
-0.216014	0.674038	Q9BYD3	MRPL4	mitochondrial ribosomal protein L4 [Source:HGNC SymbolAcc:HGNC:14276]
-0.218355	0.825747	Q9NR56	MBNL1,DKFZP686P06174	muscleblind-like splicing regulator 1 [Source:HGNC SymbolAcc:HGNC:6923]
-0.219196	0.284922	Q01804	OTUD4	OTU deubiquitinase 4 [Source:HGNC SymbolAcc:HGNC:24949]
-0.219926	0.269655	P62861	FAU	Finkel-Biskis-Reilly murine sarcoma virus (FBR-MuSV) ubiquitously expressed [Source:HGNC SymbolAcc:HGNC:3597]
-0.220026	0.397552	Q9H2U1	DHX36	DEAH (Asp-Glu-Ala-His) box polypeptide 36 [Source:HGNC SymbolAcc:HGNC:14410]
-0.220155	0.450362	Q9Y3C6	PPIL1	peptidylprolyl isomerase (cyclophilin)-like 1 [Source:HGNC SymbolAcc:HGNC:9260]
-0.220521	0.148179	P23588	EIF4B	eukaryotic translation initiation factor 4B [Source:HGNC SymbolAcc:HGNC:3285]
-0.220724	0.128399	O14639	ABLIM1	actin binding LIM protein 1 [Source:HGNC SymbolAcc:HGNC:78]
-0.221341	0.700814	Q9NZJ5	EIF2AK3	eukaryotic translation initiation factor 2-alpha kinase 3 [Source:HGNC SymbolAcc:HGNC:3255]
-0.224942	0.714797	P40227,Q92526	CCT6A,CCT6B	chaperonin containing TCP1, subunit 6A (zeta 1) [Source:HGNC SymbolAcc:HGNC:1620],chaperonin containing TCP1, subunit 6B (zeta 2) [Source:HGNC SymbolAcc:HGNC:1621]
-0.227802	0.721027	O00425,Q9NZI8,Q9Y6M1	IGF2BP3,IGF2BP1,IGF2BP2	insulin-like growth factor 2 mRNA binding protein 3 [Source:HGNC SymbolAcc:HGNC:28868],insulin-like growth factor 2 mRNA binding protein 1 [Source:HGNC SymbolAcc:HGNC:28866],insulin-like growth factor 2 mRNA binding protein 2 [Source:HGNC SymbolAcc:HGNC:28867]
-0.228405	0.378711	Q99459	CDC5L	cell division cycle 5-like [Source:HGNC SymbolAcc:HGNC:1743]
-0.229098	0.474192	P05198	EIF2S1	eukaryotic translation initiation factor 2, subunit 1 alpha, 35kDa [Source:HGNC SymbolAcc:HGNC:3265]
-0.229388	0.0208857	Q15393	SF3B3	splicing factor 3b, subunit 3, 130kDa [Source:HGNC SymbolAcc:HGNC:10770]
-0.22939	0.699295	O75461	E2F6	E2F transcription factor 6 [Source:HGNC SymbolAcc:HGNC:3120]
-0.229828	0.175812	P23246	SFPQ	splicing factor proline/glutamine-rich [Source:HGNC SymbolAcc:HGNC:10774]
-0.229833	0.674817	Q5RKV6	EXOSC6	exosome component 6 [Source:HGNC SymbolAcc:HGNC:19055]
-0.233639	0.105831	Q9Y2H1	STK38L	serine/threonine kinase 38 like [Source:HGNC SymbolAcc:HGNC:17848]
-0.234516	0.884604	P61927	RPL37	ribosomal protein L37 [Source:HGNC SymbolAcc:HGNC:10347]
-0.23522	0.376212	Q14498	RBM39,DKFZP781C0423,RNPC2,DKFZP686A11192	RNA binding motif protein 39 [Source:HGNC SymbolAcc:HGNC:15923]
-0.235226	0.173983	P82650	MRPS22	mitochondrial ribosomal protein S22 [Source:HGNC SymbolAcc:HGNC:14508]
-0.235237	0.305624	Q9UG63	ABCF2	ATP-binding cassette, sub-family F (GCN20), member 2 [Source:HGNC SymbolAcc:HGNC:71]
-0.236199	0.600566	P62854	RPS26	ribosomal protein S26 [Source:HGNC SymbolAcc:HGNC:10414]
-0.237671	0.757264	P04085	PDGFA	platelet-derived growth factor alpha polypeptide [Source:HGNC SymbolAcc:HGNC:8799]
-0.239302	0.407868	P14678,P63162	SNRPB,SNRPN	small nuclear ribonucleoprotein polypeptides B and B1 [Source:HGNC SymbolAcc:HGNC:11153],small nuclear ribonucleoprotein polypeptide N [Source:HGNC SymbolAcc:HGNC:11164]
-0.239991	0.27349	Q9BUJ2	HNRNPUL1,HNRPUL1	heterogeneous nuclear ribonucleoprotein U-like 1 [Source:HGNC SymbolAcc:HGNC:17011]
-0.241175	0.829789	P07437,P68371,Q13885,Q9BVA1	TUBB,TUBB4B,TUBB2C,TUBB2A,TUBB2B	tubulin, beta class I [Source:HGNC SymbolAcc:HGNC:20778],tubulin, beta 4B class IVb [Source:HGNC SymbolAcc:HGNC:20771],tubulin, beta 2A class IIa [Source:HGNC SymbolAcc:HGNC:12412],tubulin, beta 2B class IIb [Source:HGNC SymbolAcc:HGNC:30829]
-0.242776	0.279571	O76021	RSL1D1	ribosomal L1 domain containing 1 [Source:HGNC SymbolAcc:HGNC:24534]
-0.245966	0.113852	P61978	HNRNPK,HNRPK	heterogeneous nuclear ribonucleoprotein K [Source:HGNC SymbolAcc:HGNC:5044]
-0.247397	9.90664e-07	Q9BYD2	MRPL9	mitochondrial ribosomal protein L9 [Source:HGNC SymbolAcc:HGNC:14277]
-0.247716	0.380142	O95785	WIZ	widely interspaced zinc finger motifs [Source:HGNC SymbolAcc:HGNC:30917]
-0.247896	0.714797	Q9BYD1	MRPL13	mitochondrial ribosomal protein L13 [Source:HGNC SymbolAcc:HGNC:14278]
-0.249311	0.590641	P63220	RPS21	ribosomal protein S21 [Source:HGNC SymbolAcc:HGNC:10409]
-0.249328	0.477515	P26368	U2AF2	U2 small nuclear RNA auxiliary factor 2 [Source:HGNC SymbolAcc:HGNC:23156]
-0.250758	0.246937	P62081	RPS7	ribosomal protein S7 [Source:HGNC SymbolAcc:HGNC:10440]
-0.252084	0.659805	P13797,Q14651	PLS3,PLS1	plastin 3 [Source:HGNC SymbolAcc:HGNC:9091],plastin 1 [Source:HGNC SymbolAcc:HGNC:9090]
-0.253754	0.427247	P83881	RPL36A	ribosomal protein L36a [Source:HGNC SymbolAcc:HGNC:10359]
-0.254855	0.225136	P09874	PARP1	poly (ADP-ribose) polymerase 1 [Source:HGNC SymbolAcc:HGNC:270]
-0.255165	0.000176465	P46821,P78559	MAP1B,MAP1A	microtubule-associated protein 1B [Source:HGNC SymbolAcc:HGNC:6836],microtubule-associated protein 1A [Source:HGNC SymbolAcc:HGNC:6835]
-0.255339	0.592675	Q5SWX8	ODR4	chromosome 1 open reading frame 27 [Source:HGNC SymbolAcc:HGNC:24299]
-0.256122	0.25426	P62280	RPS11	ribosomal protein S11 [Source:HGNC SymbolAcc:HGNC:10384]
-0.259914	0.226435	P61964	WDR5	WD repeat domain 5 [Source:HGNC SymbolAcc:HGNC:12757]
-0.261303	0.530217	Q9Y262	EIF3L	eukaryotic translation initiation factor 3, subunit L [Source:HGNC SymbolAcc:HGNC:18138]
-0.26259	0.0211272	Q14684	RRP1B	ribosomal RNA processing 1B [Source:HGNC SymbolAcc:HGNC:23818]
-0.264868	0.655078	Q14566	MCM6	minichromosome maintenance complex component 6 [Source:HGNC SymbolAcc:HGNC:6949]
-0.26678	0.336331	P09651,Q32P51	HNRNPA1,HNRPA1,HNRNPA1L2,RP11-78J21.1	heterogeneous nuclear ribonucleoprotein A1 [Source:HGNC SymbolAcc:HGNC:5031],heterogeneous nuclear ribonucleoprotein A1-like 2 [Source:HGNC SymbolAcc:HGNC:27067]
-0.268137	0.00717344	Q13428	TCOF1,DKFZP434G1035	Treacher Collins-Franceschetti syndrome 1 [Source:HGNC SymbolAcc:HGNC:11654]
-0.27097	0.721882	Q9Y5B9	SUPT16H	suppressor of Ty 16 homolog (S. cerevisiae) [Source:HGNC SymbolAcc:HGNC:11465]
-0.272501	0.592675	P62158	CALM1,CALM3	calmodulin 1 (phosphorylase kinase, delta) [Source:HGNC SymbolAcc:HGNC:1442],calmodulin 3 (phosphorylase kinase, delta) [Source:HGNC SymbolAcc:HGNC:1449],calmodulin 2 (phosphorylase kinase, delta) [Source:HGNC SymbolAcc:HGNC:1445]
-0.272957	NA	O75369,P21333,Q14315	FLNB,FLNA,FLJ00119,FLNC	filamin B, beta [Source:HGNC SymbolAcc:HGNC:3755],filamin A, alpha [Source:HGNC SymbolAcc:HGNC:3754],filamin C, gamma [Source:HGNC SymbolAcc:HGNC:3756]
-0.274295	0.386315	Q9HD33	MRPL47	mitochondrial ribosomal protein L47 [Source:HGNC SymbolAcc:HGNC:16652]
-0.275561	0.0347389	Q92945	KHSRP	KH-type splicing regulatory protein [Source:HGNC SymbolAcc:HGNC:6316]
-0.276793	0.17936	P40926	MDH2	malate dehydrogenase 2, NAD (mitochondrial) [Source:HGNC SymbolAcc:HGNC:6971]
-0.277861	0.581339	Q04637	EIF4G1	eukaryotic translation initiation factor 4 gamma, 1 [Source:HGNC SymbolAcc:HGNC:3296]
-0.278186	0.418952	Q9Y3B4	SF3B6	splicing factor 3b, subunit 6, 14kDa [Source:HGNC SymbolAcc:HGNC:30096]
-0.281219	0.304065	Q15057,Q96P50	ACAP2,ACAP3	ArfGAP with coiled-coil, ankyrin repeat and PH domains 2 [Source:HGNC SymbolAcc:HGNC:16469],ArfGAP with coiled-coil, ankyrin repeat and PH domains 3 [Source:HGNC SymbolAcc:HGNC:16754]
-0.282054	0.809518	Q9UHD1	CHORDC1	cysteine and histidine-rich domain (CHORD) containing 1 [Source:HGNC SymbolAcc:HGNC:14525]
-0.282284	0.60472	P11908,P60891	PRPS2,PRPS1	phosphoribosyl pyrophosphate synthetase 2 [Source:HGNC SymbolAcc:HGNC:9465],phosphoribosyl pyrophosphate synthetase 1 [Source:HGNC SymbolAcc:HGNC:9462]
-0.286212	0.276688	Q71RC2	LARP4	La ribonucleoprotein domain family, member 4 [Source:HGNC SymbolAcc:HGNC:24320]
-0.286695	0.208569	Q96S59	RANBP9	RAN binding protein 9 [Source:HGNC SymbolAcc:HGNC:13727]
-0.288869	0.246937	P60174	TPI1,HEL-S-49	triosephosphate isomerase 1 [Source:HGNC SymbolAcc:HGNC:12009]
-0.289444	0.180412	P62318	SNRPD3	small nuclear ribonucleoprotein D3 polypeptide 18kDa [Source:HGNC SymbolAcc:HGNC:11160]
-0.289793	0.779204	P24539	ATP5F1	ATP synthase, H+ transporting, mitochondrial Fo complex, subunit B1 [Source:HGNC SymbolAcc:HGNC:840]
-0.29013	0.440983	Q08170	SRSF4	serine/arginine-rich splicing factor 4 [Source:HGNC SymbolAcc:HGNC:10786]
-0.2903	0.327595	Q13405	MRPL49	mitochondrial ribosomal protein L49 [Source:HGNC SymbolAcc:HGNC:1176]
-0.290474	0.000194941	Q13813	SPTAN1	spectrin, alpha, non-erythrocytic 1 [Source:HGNC SymbolAcc:HGNC:11273]
-0.290936	NA	P07910,Q86SE5	HNRNPC,RALYL	heterogeneous nuclear ribonucleoprotein C (C1/C2) [Source:HGNC SymbolAcc:HGNC:5035],RALY RNA binding protein-like [Source:HGNC SymbolAcc:HGNC:27036]
-0.292578	0.827379	P15311,P26038,P35241	EZR,MSN,HEL70,RDX,DKFZP434I0812	ezrin [Source:HGNC SymbolAcc:HGNC:12691],moesin [Source:HGNC SymbolAcc:HGNC:7373],radixin [Source:HGNC SymbolAcc:HGNC:9944]
-0.293416	0.615834	O43795	MYO1B	myosin IB [Source:HGNC SymbolAcc:HGNC:7596]
-0.29481	0.568727	Q9NRZ9	HELLS	helicase, lymphoid-specific [Source:HGNC SymbolAcc:HGNC:4861]
-0.295099	0.336304	P50395	GDI2	GDP dissociation inhibitor 2 [Source:HGNC SymbolAcc:HGNC:4227]
-0.296771	0.345574	O75821	EIF3G	eukaryotic translation initiation factor 3, subunit G [Source:HGNC SymbolAcc:HGNC:3274]
-0.297502	0.357056	Q9BQG0	MYBBP1A	MYB binding protein (P160) 1a [Source:HGNC SymbolAcc:HGNC:7546]
-0.297938	0.446733	P67870	CSNK2B,CSNK2B-LY6G5B--991,LY6G5B,CSNK2B-LY6G5B-562,CSNK2B-LY6G5B-1181	casein kinase 2, beta polypeptide [Source:HGNC SymbolAcc:HGNC:2460]
-0.29979	0.32104	P41252	IARS	isoleucyl-tRNA synthetase [Source:HGNC SymbolAcc:HGNC:5330]
-0.304705	0.155989	P11940,Q9H361	PABPC1,PABPC3	poly(A) binding protein, cytoplasmic 1 [Source:HGNC SymbolAcc:HGNC:8554],poly(A) binding protein, cytoplasmic 3 [Source:HGNC SymbolAcc:HGNC:8556]
-0.305991	0.322531	Q96KR1	ZFR	zinc finger RNA binding protein [Source:HGNC SymbolAcc:HGNC:17277]
-0.306986	0.125139	Q9H9J2	MRPL44	mitochondrial ribosomal protein L44 [Source:HGNC SymbolAcc:HGNC:16650]
-0.309742	0.407375	P49458	SRP9	signal recognition particle 9kDa [Source:HGNC SymbolAcc:HGNC:11304]
-0.309814	0.0490179	O15294	OGT	O-linked N-acetylglucosamine (GlcNAc) transferase [Source:HGNC SymbolAcc:HGNC:8127]
-0.311436	0.818898	P68104,Q05639	EEF1A1,EEF1A2	eukaryotic translation elongation factor 1 alpha 1 [Source:HGNC SymbolAcc:HGNC:3189],eukaryotic translation elongation factor 1 alpha 2 [Source:HGNC SymbolAcc:HGNC:3192]
-0.317081	5.75699e-06	P78332	RBM6	RNA binding motif protein 6 [Source:HGNC SymbolAcc:HGNC:9903]
-0.317826	NA	Q9UPT9	USP22,DKFZP434K1822	ubiquitin specific peptidase 22 [Source:HGNC SymbolAcc:HGNC:12621]
-0.318246	0.141556	Q8IWX8	CHERP	calcium homeostasis endoplasmic reticulum protein [Source:HGNC SymbolAcc:HGNC:16930]
-0.319575	0.281089	P67809	YBX1	Y box binding protein 1 [Source:HGNC SymbolAcc:HGNC:8014]
-0.319772	0.37047	Q9BY77	POLDIP3,DKFZP434G0310,PDIP46	polymerase (DNA-directed), delta interacting protein 3 [Source:HGNC SymbolAcc:HGNC:23782]
-0.320958	0.142233	Q14103	HNRNPD,HNRPD	heterogeneous nuclear ribonucleoprotein D (AU-rich element RNA binding protein 1, 37kDa) [Source:HGNC SymbolAcc:HGNC:5036]
-0.321724	0.760446	P62942	FKBP1A,FKBP12-EXIN,FKBP12-EXIP2	FK506 binding protein 1A, 12kDa [Source:HGNC SymbolAcc:HGNC:3711]
-0.324369	0.872286	Q8N726	CDKN2A	cyclin-dependent kinase inhibitor 2A [Source:HGNC SymbolAcc:HGNC:1787]
-0.325516	0.6723	Q14011	CIRBP	cold inducible RNA binding protein [Source:HGNC SymbolAcc:HGNC:1982]
-0.326766	0.0529989	Q8WXX5	DNAJC9	DnaJ (Hsp40) homolog, subfamily C, member 9 [Source:HGNC SymbolAcc:HGNC:19123]
-0.328995	0.287085	Q86XN7	PROSER1	proline and serine rich 1 [Source:HGNC SymbolAcc:HGNC:20291]
-0.332812	0.159771	P51572	BCAP31	B-cell receptor-associated protein 31 [Source:HGNC SymbolAcc:HGNC:16695]
-0.333564	0.0996578	O75369	FLNB	filamin B, beta [Source:HGNC SymbolAcc:HGNC:3755]
-0.333697	0.327515	Q8TAE8	GADD45GIP1	growth arrest and DNA-damage-inducible, gamma interacting protein 1 [Source:HGNC SymbolAcc:HGNC:29996]
-0.333953	0.697197	Q9Y520	PRRC2C	proline-rich coiled-coil 2C [Source:HGNC SymbolAcc:HGNC:24903]
-0.334175	0.00122245	Q09028,Q16576	RBBP4,RBBP7	retinoblastoma binding protein 4 [Source:HGNC SymbolAcc:HGNC:9887],retinoblastoma binding protein 7 [Source:HGNC SymbolAcc:HGNC:9890]
-0.334759	0.14222	P60891	PRPS1	phosphoribosyl pyrophosphate synthetase 1 [Source:HGNC SymbolAcc:HGNC:9462]
-0.335113	0.655724	Q9NWK9	ZNHIT6	zinc finger, HIT-type containing 6 [Source:HGNC SymbolAcc:HGNC:26089]
-0.336438	0.453035	Q9P258	RCC2	regulator of chromosome condensation 2 [Source:HGNC SymbolAcc:HGNC:30297]
-0.336815	0.275145	P54105	CLNS1A	chloride channel, nucleotide-sensitive, 1A [Source:HGNC SymbolAcc:HGNC:2080]
-0.337161	0.0833216	Q9UH99	SUN2,UNC84B	Sad1 and UNC84 domain containing 2 [Source:HGNC SymbolAcc:HGNC:14210]
-0.338926	0.659752	P08559,P29803	PDHA1,PDHA2	pyruvate dehydrogenase (lipoamide) alpha 1 [Source:HGNC SymbolAcc:HGNC:8806],pyruvate dehydrogenase (lipoamide) alpha 2 [Source:HGNC SymbolAcc:HGNC:8807]
-0.33897	NA	Q6UXN9	WDR82,TMEM113	WD repeat domain 82 [Source:HGNC SymbolAcc:HGNC:28826]
-0.34058	0.48024	Q8WUA2	PPIL4	peptidylprolyl isomerase (cyclophilin)-like 4 [Source:HGNC SymbolAcc:HGNC:15702]
-0.341191	0.341469	P11940	PABPC1	poly(A) binding protein, cytoplasmic 1 [Source:HGNC SymbolAcc:HGNC:8554]
-0.344996	0.289365	P84103	SRSF3,SFRS3	serine/arginine-rich splicing factor 3 [Source:HGNC SymbolAcc:HGNC:10785]
-0.351273	0.604233	P11171	EPB41	erythrocyte membrane protein band 4.1 [Source:HGNC SymbolAcc:HGNC:3377]
-0.353205	0.000207701	P98175	RBM10	RNA binding motif protein 10 [Source:HGNC SymbolAcc:HGNC:9896]
-0.359162	0.0753414	O00268	TAF4	TAF4 RNA polymerase II, TATA box binding protein (TBP)-associated factor, 135kDa [Source:HGNC SymbolAcc:HGNC:11537]
-0.35962	0.14222	Q5T653	MRPL2	mitochondrial ribosomal protein L2 [Source:HGNC SymbolAcc:HGNC:14056]
-0.360813	0.274746	Q92522	H1FX	H1 histone family, member X [Source:HGNC SymbolAcc:HGNC:4722]
-0.365949	0.120561	P62308	SNRPG	small nuclear ribonucleoprotein polypeptide G [Source:HGNC SymbolAcc:HGNC:11163]
-0.366825	0.397378	O00410	IPO5,RANBP5	importin 5 [Source:HGNC SymbolAcc:HGNC:6402]
-0.37142	0.00605728	Q9NYJ8	TAB2	TGF-beta activated kinase 1/MAP3K7 binding protein 2 [Source:HGNC SymbolAcc:HGNC:17075]
-0.371949	0.146711	Q15057	ACAP2	ArfGAP with coiled-coil, ankyrin repeat and PH domains 2 [Source:HGNC SymbolAcc:HGNC:16469]
-0.372096	7.17206e-05	Q5TGI0	FAXC	failed axon connections homolog (Drosophila) [Source:HGNC SymbolAcc:HGNC:20742]
-0.374527	0.910196	P04350,P68371,Q3ZCM7	TUBB4A,TUBB4B,TUBB2C,TUBB8	tubulin, beta 4A class IVa [Source:HGNC SymbolAcc:HGNC:20774],tubulin, beta 4B class IVb [Source:HGNC SymbolAcc:HGNC:20771],tubulin, beta 8 class VIII [Source:HGNC SymbolAcc:HGNC:20773]
-0.374547	0.114577	Q9UMS4	PRPF19	pre-mRNA processing factor 19 [Source:HGNC SymbolAcc:HGNC:17896]
-0.374626	0.503898	Q8N5C8,Q9NYJ8	TAB3,TAB2	TGF-beta activated kinase 1/MAP3K7 binding protein 3 [Source:HGNC SymbolAcc:HGNC:30681],TGF-beta activated kinase 1/MAP3K7 binding protein 2 [Source:HGNC SymbolAcc:HGNC:17075]
-0.375936	0.00199906	O75533	SF3B1,DKFZP434M052	splicing factor 3b, subunit 1, 155kDa [Source:HGNC SymbolAcc:HGNC:10768]
-0.376892	0.246937	Q13283	G3BP1,DKFZP686L1159	GTPase activating protein (SH3 domain) binding protein 1 [Source:HGNC SymbolAcc:HGNC:30292]
-0.37734	0.354807	P22061	PCMT1	protein-L-isoaspartate (D-aspartate) O-methyltransferase [Source:HGNC SymbolAcc:HGNC:8728]
-0.378473	0.0426332	Q9P0M9	MRPL27	mitochondrial ribosomal protein L27 [Source:HGNC SymbolAcc:HGNC:14483]
-0.379162	0.239338	Q8IYB3	SRRM1	serine/arginine repetitive matrix 1 [Source:HGNC SymbolAcc:HGNC:16638]
-0.380797	0.00178364	Q9BRS2	RIOK1	RIO kinase 1 [Source:HGNC SymbolAcc:HGNC:18656]
-0.384495	0.41414	Q5BKZ1	ZNF326	zinc finger protein 326 [Source:HGNC SymbolAcc:HGNC:14104]
-0.384639	0.433304	P11940,Q4VXU2	PABPC1,PABPC1L	poly(A) binding protein, cytoplasmic 1 [Source:HGNC SymbolAcc:HGNC:8554],poly(A) binding protein, cytoplasmic 1-like [Source:HGNC SymbolAcc:HGNC:15797]
-0.385795	0.831792	Q13127	REST	RE1-silencing transcription factor [Source:HGNC SymbolAcc:HGNC:9966]
-0.385813	0.439299	P61163	ACTR1A	ARP1 actin-related protein 1 homolog A, centractin alpha (yeast) [Source:HGNC SymbolAcc:HGNC:167]
-0.386213	0.350823	P27635,Q96L21	RPL10,RPL10L	ribosomal protein L10 [Source:HGNC SymbolAcc:HGNC:10298],ribosomal protein L10-like [Source:HGNC SymbolAcc:HGNC:17976]
-0.386985	0.257952	P60842	EIF4A1	eukaryotic translation initiation factor 4A1 [Source:HGNC SymbolAcc:HGNC:3282]
-0.387884	0.43872	Q9BWD1	ACAT2	acetyl-CoA acetyltransferase 2 [Source:HGNC SymbolAcc:HGNC:94]
-0.392422	0.00250245	Q8WWY3	PRPF31	pre-mRNA processing factor 31 [Source:HGNC SymbolAcc:HGNC:15446]
-0.392723	0.14222	Q13547,Q92769	HDAC1,HDAC2	histone deacetylase 1 [Source:HGNC SymbolAcc:HGNC:4852],histone deacetylase 2 [Source:HGNC SymbolAcc:HGNC:4853]
-0.393356	0.0942887	Q86V81	ALYREF	Aly/REF export factor [Source:HGNC SymbolAcc:HGNC:19071]
-0.394449	0.111521	Q99729	HNRNPAB	heterogeneous nuclear ribonucleoprotein A/B [Source:HGNC SymbolAcc:HGNC:5034]
-0.396769	0.341469	P04350,P68371	TUBB4A,TUBB4B,TUBB2C	tubulin, beta 4A class IVa [Source:HGNC SymbolAcc:HGNC:20774],tubulin, beta 4B class IVb [Source:HGNC SymbolAcc:HGNC:20771]
-0.398568	3.68245e-08	Q01082	SPTBN1	spectrin, beta, non-erythrocytic 1 [Source:HGNC SymbolAcc:HGNC:11275]
-0.400735	4.05599e-06	Q01804	OTUD4	OTU deubiquitinase 4 [Source:HGNC SymbolAcc:HGNC:24949]
-0.403946	0.126057	P11388	TOP2A	topoisomerase (DNA) II alpha 170kDa [Source:HGNC SymbolAcc:HGNC:11989]
-0.406453	0.145571	O43290	SART1	squamous cell carcinoma antigen recognized by T cells [Source:HGNC SymbolAcc:HGNC:10538]
-0.412613	0.0386632	Q15637	SF1	splicing factor 1 [Source:HGNC SymbolAcc:HGNC:12950]
-0.41417	0.0120887	Q9Y3B7	MRPL11	mitochondrial ribosomal protein L11 [Source:HGNC SymbolAcc:HGNC:14042]
-0.414905	0.0608408	P46781	RPS9	ribosomal protein S9 [Source:HGNC SymbolAcc:HGNC:10442]
-0.416076	0.126248	P14618	PKM,HEL-S-30,PKM2	pyruvate kinase, muscle [Source:HGNC SymbolAcc:HGNC:9021]
-0.418523	0.349651	Q01844	EWSR1	EWS RNA-binding protein 1 [Source:HGNC SymbolAcc:HGNC:3508]
-0.418852	0.601716	O00571,O15523,Q9NQI0	DDX3X,DDX3Y,DDX4	DEAD (Asp-Glu-Ala-Asp) box helicase 3, X-linked [Source:HGNC SymbolAcc:HGNC:2745],DEAD (Asp-Glu-Ala-Asp) box helicase 3, Y-linked [Source:HGNC SymbolAcc:HGNC:2699],DEAD (Asp-Glu-Ala-Asp) box polypeptide 4 [Source:HGNC SymbolAcc:HGNC:18700]
-0.418944	0.0504145	Q06830	PRDX1	peroxiredoxin 1 [Source:HGNC SymbolAcc:HGNC:9352]
-0.419276	0.0398066	P22626	HNRNPA2B1,HNRPA2B1	heterogeneous nuclear ribonucleoprotein A2/B1 [Source:HGNC SymbolAcc:HGNC:5033]
-0.421423	0	P61513	RPL37A	ribosomal protein L37a [Source:HGNC SymbolAcc:HGNC:10348]
-0.422518	0.102193	P29401	TKT,HEL107	transketolase [Source:HGNC SymbolAcc:HGNC:11834]
-0.423476	0.0942887	Q9P219	CCDC88C	coiled-coil domain containing 88C [Source:HGNC SymbolAcc:HGNC:19967]
-0.428649	0.37047	Q13838	DDX39B,BAT1	DEAD (Asp-Glu-Ala-Asp) box polypeptide 39B [Source:HGNC SymbolAcc:HGNC:13917]
-0.428787	0.110855	P52756	RBM5	RNA binding motif protein 5 [Source:HGNC SymbolAcc:HGNC:9902]
-0.430975	0.10747	P11908	PRPS2	phosphoribosyl pyrophosphate synthetase 2 [Source:HGNC SymbolAcc:HGNC:9465]
-0.435728	0.240366	Q9BQ67	GRWD1	glutamate-rich WD repeat containing 1 [Source:HGNC SymbolAcc:HGNC:21270]
-0.435944	0.0245859	Q96I25	RBM17	RNA binding motif protein 17 [Source:HGNC SymbolAcc:HGNC:16944]
-0.436088	0.11867	O43390,O60506	HNRNPR,DKFZP686O0665,SYNCRIP	heterogeneous nuclear ribonucleoprotein R [Source:HGNC SymbolAcc:HGNC:5047],synaptotagmin binding, cytoplasmic RNA interacting protein [Source:HGNC SymbolAcc:HGNC:16918]
-0.437636	0.155989	P00492	HPRT1	hypoxanthine phosphoribosyltransferase 1 [Source:HGNC SymbolAcc:HGNC:5157]
-0.442986	0.531573	Q9UNX3	RPL26L1	ribosomal protein L26-like 1 [Source:HGNC SymbolAcc:HGNC:17050]
-0.443532	0.14648	P55010	EIF5	eukaryotic translation initiation factor 5 [Source:HGNC SymbolAcc:HGNC:3299]
-0.447268	0.826282	O15198,P84022,Q15796	SMAD9,SMAD3,DKFZP686J10186,SMAD2	SMAD family member 9 [Source:HGNC SymbolAcc:HGNC:6774],SMAD family member 3 [Source:HGNC SymbolAcc:HGNC:6769],SMAD family member 2 [Source:HGNC SymbolAcc:HGNC:6768]
-0.45442	0.602334	P63313	TMSB10	thymosin beta 10 [Source:HGNC SymbolAcc:HGNC:11879]
-0.454799	0.444423	P38919,P60842,Q14240	EIF4A3,DDX48,EIF4A1,EIF4A2	eukaryotic translation initiation factor 4A3 [Source:HGNC SymbolAcc:HGNC:18683],eukaryotic translation initiation factor 4A1 [Source:HGNC SymbolAcc:HGNC:3282],eukaryotic translation initiation factor 4A2 [Source:HGNC SymbolAcc:HGNC:3284]
-0.456925	0.108245	Q92841	DDX17	DEAD (Asp-Glu-Ala-Asp) box helicase 17 [Source:HGNC SymbolAcc:HGNC:2740]
-0.458366	0.0144207	Q6P1L8	MRPL14	mitochondrial ribosomal protein L14 [Source:HGNC SymbolAcc:HGNC:14279]
-0.460434	0.364313	P35580	MYH10	myosin, heavy chain 10, non-muscle [Source:HGNC SymbolAcc:HGNC:7568]
-0.462375	0.132442	P12277	CKB,HEL-S-29	creatine kinase, brain [Source:HGNC SymbolAcc:HGNC:1991]
-0.463502	0.00180119	O15042	U2SURP	U2 snRNP-associated SURP domain containing [Source:HGNC SymbolAcc:HGNC:30855]
-0.465879	0.397805	O75643	SNRNP200,ASCC3L1	small nuclear ribonucleoprotein 200kDa (U5) [Source:HGNC SymbolAcc:HGNC:30859]
-0.466904	0.7389	Q9Y4F1	FARP1	FERM, RhoGEF (ARHGEF) and pleckstrin domain protein 1 (chondrocyte-derived) [Source:HGNC SymbolAcc:HGNC:3591]
-0.467818	0.0116476	P41091	EIF2S3	eukaryotic translation initiation factor 2, subunit 3 gamma, 52kDa [Source:HGNC SymbolAcc:HGNC:3267]
-0.468406	0.304217	P16989	YBX3,CSDA	Y box binding protein 3 [Source:HGNC SymbolAcc:HGNC:2428]
-0.474141	0.11247	Q9H0G5	NSRP1,CCDC55	nuclear speckle splicing regulatory protein 1 [Source:HGNC SymbolAcc:HGNC:25305]
-0.479554	0.166994	O95793	STAU1	staufen double-stranded RNA binding protein 1 [Source:HGNC SymbolAcc:HGNC:11370]
-0.480007	0	P52732	KIF11	kinesin family member 11 [Source:HGNC SymbolAcc:HGNC:6388]
-0.480602	0.00148251	P11940,Q4VXU2,Q96DU9	PABPC1,PABPC1L,PABPC5	poly(A) binding protein, cytoplasmic 1 [Source:HGNC SymbolAcc:HGNC:8554],poly(A) binding protein, cytoplasmic 1-like [Source:HGNC SymbolAcc:HGNC:15797],poly(A) binding protein, cytoplasmic 5 [Source:HGNC SymbolAcc:HGNC:13629]
-0.481538	0.072828	P62826	RAN	RAN, member RAS oncogene family [Source:HGNC SymbolAcc:HGNC:9846]
-0.483293	0.00934194	P04075	ALDOA,HEL-S-87P	aldolase A, fructose-bisphosphate [Source:HGNC SymbolAcc:HGNC:414]
-0.483558	0.274581	Q04323	UBXN1,LOC51035	UBX domain protein 1 [Source:HGNC SymbolAcc:HGNC:18402]
-0.483766	0.0235372	Q9NZB2	FAM120A	family with sequence similarity 120A [Source:HGNC SymbolAcc:HGNC:13247]
-0.485942	0.063074	P07910	HNRNPC	heterogeneous nuclear ribonucleoprotein C (C1/C2) [Source:HGNC SymbolAcc:HGNC:5035]
-0.486559	0.0150791	P16989,P67809	YBX3,CSDA,YBX1	Y box binding protein 3 [Source:HGNC SymbolAcc:HGNC:2428],Y box binding protein 1 [Source:HGNC SymbolAcc:HGNC:8014]
-0.48866	0.279548	P49406	MRPL19	mitochondrial ribosomal protein L19 [Source:HGNC SymbolAcc:HGNC:14052]
-0.491107	0.140586	Q15293	RCN1,HEL-S-84	reticulocalbin 1, EF-hand calcium binding domain [Source:HGNC SymbolAcc:HGNC:9934]
-0.492642	0.00185677	P31943,P55795	HNRNPH1,DKFZP686A15170,HNRNPH2	heterogeneous nuclear ribonucleoprotein H1 (H) [Source:HGNC SymbolAcc:HGNC:5041],heterogeneous nuclear ribonucleoprotein H2 (H') [Source:HGNC SymbolAcc:HGNC:5042]
-0.495121	0.13751	Q14839	CHD4	chromodomain helicase DNA binding protein 4 [Source:HGNC SymbolAcc:HGNC:1919]
-0.498806	0.277349	O95983	MBD3	methyl-CpG binding domain protein 3 [Source:HGNC SymbolAcc:HGNC:6918]
-0.500391	0.00525425	Q92499	DDX1	DEAD (Asp-Glu-Ala-Asp) box helicase 1 [Source:HGNC SymbolAcc:HGNC:2734]
-0.502117	0.147786	P52738	ZNF140	zinc finger protein 140 [Source:HGNC SymbolAcc:HGNC:12925]
-0.504413	0.11867	P38159	RBMX	RNA binding motif protein, X-linked [Source:HGNC SymbolAcc:HGNC:9910]
-0.505015	0.0272298	Q8NC51	SERBP1	SERPINE1 mRNA binding protein 1 [Source:HGNC SymbolAcc:HGNC:17860]
-0.508637	0.784816	Q9Y6H1	CHCHD2	coiled-coil-helix-coiled-coil-helix domain containing 2 [Source:HGNC SymbolAcc:HGNC:21645]
-0.518887	0.225659	P46783	RPS10	ribosomal protein S10 [Source:HGNC SymbolAcc:HGNC:10383]
-0.519168	0.0346831	O60825	PFKFB2	6-phosphofructo-2-kinase/fructose-2,6-biphosphatase 2 [Source:HGNC SymbolAcc:HGNC:8873]
-0.523318	0.108731	O75940	SMNDC1	survival motor neuron domain containing 1 [Source:HGNC SymbolAcc:HGNC:16900]
-0.525533	0.0848357	Q8TCU4	ALMS1	Alstrom syndrome 1 [Source:HGNC SymbolAcc:HGNC:428]
-0.526967	0.116729	P48634	PRRC2A	proline-rich coiled-coil 2A [Source:HGNC SymbolAcc:HGNC:13918]
-0.52791	0.0520278	Q96AE4	FUBP1	far upstream element (FUSE) binding protein 1 [Source:HGNC SymbolAcc:HGNC:4004]
-0.528576	0.26285	O43707	ACTN4	actinin, alpha 4 [Source:HGNC SymbolAcc:HGNC:166]
-0.530255	0.846538	P14866,Q8WVV9	HNRNPL,HNRNPLL,HNRPLL	heterogeneous nuclear ribonucleoprotein L [Source:HGNC SymbolAcc:HGNC:5045],heterogeneous nuclear ribonucleoprotein L-like [Source:HGNC SymbolAcc:HGNC:25127]
-0.530829	0.00148251	Q15424	SAFB,DKFZP779C1727	scaffold attachment factor B [Source:HGNC SymbolAcc:HGNC:10520]
-0.538454	0.00587843	P26599	PTBP1	polypyrimidine tract binding protein 1 [Source:HGNC SymbolAcc:HGNC:9583]
-0.538814	0.111521	O43167	ZBTB24	zinc finger and BTB domain containing 24 [Source:HGNC SymbolAcc:HGNC:21143]
-0.538966	0.00708412	Q14247	CTTN,EMS1	cortactin [Source:HGNC SymbolAcc:HGNC:3338]
-0.539622	0.0300841	O15020,Q01082	SPTBN2,SPTBN1	spectrin, beta, non-erythrocytic 2 [Source:HGNC SymbolAcc:HGNC:11276],spectrin, beta, non-erythrocytic 1 [Source:HGNC SymbolAcc:HGNC:11275]
-0.539834	0.0477343	Q9P015	MRPL15	mitochondrial ribosomal protein L15 [Source:HGNC SymbolAcc:HGNC:14054]
-0.542507	0.854712	P07437,Q13509,Q13885,Q9BVA1	TUBB,TUBB3,TUBB2A,TUBB2B	tubulin, beta class I [Source:HGNC SymbolAcc:HGNC:20778],tubulin, beta 3 class III [Source:HGNC SymbolAcc:HGNC:20772],tubulin, beta 2A class IIa [Source:HGNC SymbolAcc:HGNC:12412],tubulin, beta 2B class IIb [Source:HGNC SymbolAcc:HGNC:30829]
-0.543658	0.292785	Q16643	DBN1	drebrin 1 [Source:HGNC SymbolAcc:HGNC:2695]
-0.549432	0.385536	P56537	EIF6	eukaryotic translation initiation factor 6 [Source:HGNC SymbolAcc:HGNC:6159]
-0.552485	0.00619458	Q13310	PABPC4	poly(A) binding protein, cytoplasmic 4 (inducible form) [Source:HGNC SymbolAcc:HGNC:8557]
-0.554035	0.167467	P11940,Q13310,Q4VXU2,Q9H361	PABPC1,PABPC4,PABPC1L,PABPC3	poly(A) binding protein, cytoplasmic 1 [Source:HGNC SymbolAcc:HGNC:8554],poly(A) binding protein, cytoplasmic 4 (inducible form) [Source:HGNC SymbolAcc:HGNC:8557],poly(A) binding protein, cytoplasmic 1-like [Source:HGNC SymbolAcc:HGNC:15797],poly(A) binding protein, cytoplasmic 3 [Source:HGNC SymbolAcc:HGNC:8556]
-0.556428	0.281089	Q00341	HDLBP	high density lipoprotein binding protein [Source:HGNC SymbolAcc:HGNC:4857]
-0.556531	NA	O43504	LAMTOR5	late endosomal/lysosomal adaptor, MAPK and MTOR activator 5 [Source:HGNC SymbolAcc:HGNC:17955]
-0.561201	0.271544	P68032,P68133	ACTC1,ACTA1	actin, alpha, cardiac muscle 1 [Source:HGNC SymbolAcc:HGNC:143],actin, alpha 1, skeletal muscle [Source:HGNC SymbolAcc:HGNC:129]
-0.564857	0.0235372	P62316	SNRPD2	small nuclear ribonucleoprotein D2 polypeptide 16.5kDa [Source:HGNC SymbolAcc:HGNC:11159]
-0.565716	0.244345	P78362,Q96SB4,Q9UPE1	SRPK2,SRPK1,SRPK3	SRSF protein kinase 2 [Source:HGNC SymbolAcc:HGNC:11306],SRSF protein kinase 1 [Source:HGNC SymbolAcc:HGNC:11305],SRSF protein kinase 3 [Source:HGNC SymbolAcc:HGNC:11402]
-0.567141	0.00173787	Q8IX12	CCAR1	cell division cycle and apoptosis regulator 1 [Source:HGNC SymbolAcc:HGNC:24236]
-0.570692	0.604233	P47756	CAPZB	capping protein (actin filament) muscle Z-line, beta [Source:HGNC SymbolAcc:HGNC:1491]
-0.572072	0.00415723	Q7Z353	HDX	highly divergent homeobox [Source:HGNC SymbolAcc:HGNC:26411]
-0.574094	0.0172618	P09661	SNRPA1	small nuclear ribonucleoprotein polypeptide A' [Source:HGNC SymbolAcc:HGNC:11152]
-0.581194	0.546669	P62136	PPP1CA	protein phosphatase 1, catalytic subunit, alpha isozyme [Source:HGNC SymbolAcc:HGNC:9281]
-0.582323	0.000954176	Q15751	HERC1	HECT and RLD domain containing E3 ubiquitin protein ligase family member 1 [Source:HGNC SymbolAcc:HGNC:4867]
-0.583929	0.659807	Q9Y6M1	IGF2BP2	insulin-like growth factor 2 mRNA binding protein 2 [Source:HGNC SymbolAcc:HGNC:28867]
-0.58452	NA	Q6P2E9	EDC4	enhancer of mRNA decapping 4 [Source:HGNC SymbolAcc:HGNC:17157]
-0.588285	7.60345e-05	O60256,Q14558	PRPSAP2,PRPSAP1	phosphoribosyl pyrophosphate synthetase-associated protein 2 [Source:HGNC SymbolAcc:HGNC:9467],phosphoribosyl pyrophosphate synthetase-associated protein 1 [Source:HGNC SymbolAcc:HGNC:9466]
-0.589858	0.0638577	P07197	NEFM	neurofilament, medium polypeptide [Source:HGNC SymbolAcc:HGNC:7734]
-0.59191	0.195153	O94776,Q13330,Q9BTC8	MTA2,MTA1,MTA3,TMP_LOCUS_6	metastasis associated 1 family, member 2 [Source:HGNC SymbolAcc:HGNC:7411],metastasis associated 1 [Source:HGNC SymbolAcc:HGNC:7410],metastasis associated 1 family, member 3 [Source:HGNC SymbolAcc:HGNC:23784]
-0.596479	0.00683044	P04406	GAPDH,HEL-S-162EP,GAPD	glyceraldehyde-3-phosphate dehydrogenase [Source:HGNC SymbolAcc:HGNC:4141]
-0.60379	0.000858514	Q9BYC8	MRPL32	mitochondrial ribosomal protein L32 [Source:HGNC SymbolAcc:HGNC:14035]
-0.604743	0.0147153	Q9BRR9	ARHGAP9	Rho GTPase activating protein 9 [Source:HGNC SymbolAcc:HGNC:14130]
-0.60916	0.799736	O15379,Q13547,Q92769	HDAC3,HDAC1,HDAC2	histone deacetylase 3 [Source:HGNC SymbolAcc:HGNC:4854],histone deacetylase 1 [Source:HGNC SymbolAcc:HGNC:4852],histone deacetylase 2 [Source:HGNC SymbolAcc:HGNC:4853]
-0.609462	0.0201326	P62633	CNBP	CCHC-type zinc finger, nucleic acid binding protein [Source:HGNC SymbolAcc:HGNC:13164]
-0.619271	0.0223144	P43243	MATR3,DKFZP686L22104	matrin 3 [Source:HGNC SymbolAcc:HGNC:6912]
-0.620594	0.732376	Q13315	ATM	ATM serine/threonine kinase [Source:HGNC SymbolAcc:HGNC:795]
-0.628349	0.0376417	P62979	RPS27A,UBC,HEL112	ribosomal protein S27a [Source:HGNC SymbolAcc:HGNC:10417]
-0.63216	0.0717333	P68400	CSNK2A1	casein kinase 2, alpha 1 polypeptide [Source:HGNC SymbolAcc:HGNC:2457]
-0.638097	0.00335436	Q5JTH9	RRP12	ribosomal RNA processing 12 homolog (S. cerevisiae) [Source:HGNC SymbolAcc:HGNC:29100]
-0.640972	0.0717333	P63241,Q6IS14,Q9GZV4	EIF5A,EIF5AL1,EIF5A2	eukaryotic translation initiation factor 5A [Source:HGNC SymbolAcc:HGNC:3300],eukaryotic translation initiation factor 5A-like 1 [Source:HGNC SymbolAcc:HGNC:17419],eukaryotic translation initiation factor 5A2 [Source:HGNC SymbolAcc:HGNC:3301]
-0.641216	0.000772305	Q6PKG0	LARP1	La ribonucleoprotein domain family, member 1 [Source:HGNC SymbolAcc:HGNC:29531]
-0.650819	0.734055	O00629	KPNA4	karyopherin alpha 4 (importin alpha 3) [Source:HGNC SymbolAcc:HGNC:6397]
-0.654527	0.0874034	P05455	SSB	Sjogren syndrome antigen B (autoantigen La) [Source:HGNC SymbolAcc:HGNC:11316]
-0.655157	0.304217	Q9P2E9	RRBP1	ribosome binding protein 1 [Source:HGNC SymbolAcc:HGNC:10448]
-0.655733	0.714797	Q8IY81	FTSJ3	FtsJ homolog 3 (E. coli) [Source:HGNC SymbolAcc:HGNC:17136]
-0.656342	0.0236112	O75494	SRSF10,FUSIP1	serine/arginine-rich splicing factor 10 [Source:HGNC SymbolAcc:HGNC:16713]
-0.656593	0.258049	P09211	GSTP1,HEL-S-22	glutathione S-transferase pi 1 [Source:HGNC SymbolAcc:HGNC:4638]
-0.657925	0.0150791	Q9Y383	LUC7L2	C7orf55-LUC7L2 readthrough [Source:HGNC SymbolAcc:HGNC:44671]
-0.662654	0.0171496	Q9NWU5	MRPL22	mitochondrial ribosomal protein L22 [Source:HGNC SymbolAcc:HGNC:14480]
-0.665846	0.0783094	P12268	IMPDH2	IMP (inosine 5'-monophosphate) dehydrogenase 2 [Source:HGNC SymbolAcc:HGNC:6053]
-0.666686	0.506701	Q13573	SNW1	SNW domain containing 1 [Source:HGNC SymbolAcc:HGNC:16696]
-0.667354	0.000349776	O15226	NKRF,NRF	NFKB repressing factor [Source:HGNC SymbolAcc:HGNC:19374]
-0.66968	0.0206584	P55084	HADHB	hydroxyacyl-CoA dehydrogenase/3-ketoacyl-CoA thiolase/enoyl-CoA hydratase (trifunctional protein), beta subunit [Source:HGNC SymbolAcc:HGNC:4803]
-0.673406	0.345574	P11171,Q9Y2J2	EPB41,EPB41L3	erythrocyte membrane protein band 4.1 [Source:HGNC SymbolAcc:HGNC:3377],erythrocyte membrane protein band 4.1-like 3 [Source:HGNC SymbolAcc:HGNC:3380]
-0.677884	0.0017426	P25789	PSMA4	proteasome (prosome, macropain) subunit, alpha type, 4 [Source:HGNC SymbolAcc:HGNC:9533]
-0.681191	0.197391	Q14498,Q86U06	RBM39,DKFZP781C0423,RNPC2,DKFZP686A11192,RBM23	RNA binding motif protein 39 [Source:HGNC SymbolAcc:HGNC:15923],RNA binding motif protein 23 [Source:HGNC SymbolAcc:HGNC:20155]
-0.682251	0.328871	P11940,Q4VXU2,Q9H361	PABPC1,PABPC1L,PABPC3	poly(A) binding protein, cytoplasmic 1 [Source:HGNC SymbolAcc:HGNC:8554],poly(A) binding protein, cytoplasmic 1-like [Source:HGNC SymbolAcc:HGNC:15797],poly(A) binding protein, cytoplasmic 3 [Source:HGNC SymbolAcc:HGNC:8556]
-0.683188	0.0045829	Q70IA6	MOB2	MOB kinase activator 2 [Source:HGNC SymbolAcc:HGNC:24904]
-0.683403	0.00352748	Q8TAQ2,Q92922	SMARCC2,SMARCC1	SWI/SNF related, matrix associated, actin dependent regulator of chromatin, subfamily c, member 2 [Source:HGNC SymbolAcc:HGNC:11105],SWI/SNF related, matrix associated, actin dependent regulator of chromatin, subfamily c, member 1 [Source:HGNC SymbolAcc:HGNC:11104]
-0.683884	0.0670766	Q8N954	GPATCH11	G patch domain containing 11 [Source:HGNC SymbolAcc:HGNC:26768]
-0.686878	0.295139	Q8WZ64	ARAP2	ArfGAP with RhoGAP domain, ankyrin repeat and PH domain 2 [Source:HGNC SymbolAcc:HGNC:16924]
-0.688527	0.0206527	P61326,Q96A72	MAGOH,MAGOHB,FLJ10292	mago-nashi homolog, proliferation-associated (Drosophila) [Source:HGNC SymbolAcc:HGNC:6815],mago-nashi homolog B (Drosophila) [Source:HGNC SymbolAcc:HGNC:25504]
-0.688909	0.00597593	Q8NHQ1	CEP70	centrosomal protein 70kDa [Source:HGNC SymbolAcc:HGNC:29972]
-0.690374	0.281089	Q01081,Q8WU68	U2AF1,DKFZP313J1712,U2AF1L4	U2 small nuclear RNA auxiliary factor 1 [Source:HGNC SymbolAcc:HGNC:12453],U2 small nuclear RNA auxiliary factor 1-like 4 [Source:HGNC SymbolAcc:HGNC:23020]
-0.694403	0.503898	Q00059	TFAM	transcription factor A, mitochondrial [Source:HGNC SymbolAcc:HGNC:11741]
-0.694885	0.0025497	Q99873	PRMT1	protein arginine methyltransferase 1 [Source:HGNC SymbolAcc:HGNC:5187]
-0.695974	0.00557396	Q7L5Y9	MAEA	macrophage erythroblast attacher [Source:HGNC SymbolAcc:HGNC:13731]
-0.698111	0.539084	P84103,Q16629	SRSF3,SFRS3,SRSF7	serine/arginine-rich splicing factor 3 [Source:HGNC SymbolAcc:HGNC:10785],serine/arginine-rich splicing factor 7 [Source:HGNC SymbolAcc:HGNC:10789]
-0.698848	1.17505e-08	O43143	DHX15	DEAH (Asp-Glu-Ala-His) box helicase 15 [Source:HGNC SymbolAcc:HGNC:2738]
-0.702217	0.298856	P43487	RANBP1	RAN binding protein 1 [Source:HGNC SymbolAcc:HGNC:9847]
-0.703539	0.00893846	Q14197	ICT1	immature colon carcinoma transcript 1 [Source:HGNC SymbolAcc:HGNC:5359]
-0.706044	0.000976476	Q14692	BMS1	BMS1 ribosome biogenesis factor [Source:HGNC SymbolAcc:HGNC:23505]
-0.70622	0.644135	Q9Y5S9	RBM8A,RBM8	RNA binding motif protein 8A [Source:HGNC SymbolAcc:HGNC:9905]
-0.708138	0.0454163	O75937	DNAJC8	DnaJ (Hsp40) homolog, subfamily C, member 8 [Source:HGNC SymbolAcc:HGNC:15470]
-0.70959	0.655757	Q15831	STK11	serine/threonine kinase 11 [Source:HGNC SymbolAcc:HGNC:11389]
-0.71641	0.0329051	Q01105	SET	SET nuclear proto-oncogene [Source:HGNC SymbolAcc:HGNC:10760]
-0.719305	0.00336245	P12755	SKI	SKI proto-oncogene [Source:HGNC SymbolAcc:HGNC:10896]
-0.720388	0.0109467	P00558	PGK1,HEL-S-68P	phosphoglycerate kinase 1 [Source:HGNC SymbolAcc:HGNC:8896]
-0.721284	0.0032028	Q9Y224	C14ORF166	chromosome 14 open reading frame 166 [Source:HGNC SymbolAcc:HGNC:23169]
-0.721979	0.460115	P61026	RAB10	RAB10, member RAS oncogene family [Source:HGNC SymbolAcc:HGNC:9759]
-0.722395	0.00137181	Q13247	SRSF6	serine/arginine-rich splicing factor 6 [Source:HGNC SymbolAcc:HGNC:10788]
-0.723402	0.600566	P42285	SKIV2L2	superkiller viralicidic activity 2-like 2 (S. cerevisiae) [Source:HGNC SymbolAcc:HGNC:18734]
-0.727866	0.515178	P18669	PGAM1	phosphoglycerate mutase 1 (brain) [Source:HGNC SymbolAcc:HGNC:8888]
-0.728949	0.582768	P0CB38,P11940,Q13310	PABPC4L,PABPC1,PABPC4	poly(A) binding protein, cytoplasmic 4-like [Source:HGNC SymbolAcc:HGNC:31955],poly(A) binding protein, cytoplasmic 1 [Source:HGNC SymbolAcc:HGNC:8554],poly(A) binding protein, cytoplasmic 4 (inducible form) [Source:HGNC SymbolAcc:HGNC:8557]
-0.729845	0.707423	P07196	NEFL	neurofilament, light polypeptide [Source:HGNC SymbolAcc:HGNC:7739]
-0.73056	1.70408e-10	Q9UII2	ATPIF1	ATPase inhibitory factor 1 [Source:HGNC SymbolAcc:HGNC:871]
-0.733749	NA	P23528,P60981,Q9Y281	CFL1,HEL-S-15,DSTN,HEL32,CFL2	cofilin 1 (non-muscle) [Source:HGNC SymbolAcc:HGNC:1874],destrin (actin depolymerizing factor) [Source:HGNC SymbolAcc:HGNC:15750],cofilin 2 (muscle) [Source:HGNC SymbolAcc:HGNC:1875]
-0.734242	0.00605728	Q86UE4	MTDH	metadherin [Source:HGNC SymbolAcc:HGNC:29608]
-0.737782	0.0024298	P52815	MRPL12,MRPL7/L12	mitochondrial ribosomal protein L12 [Source:HGNC SymbolAcc:HGNC:10378]
-0.740086	0.0125583	Q9NQ92	COPRS	coordinator of PRMT5, differentiation stimulator [Source:HGNC SymbolAcc:HGNC:28848]
-0.741626	0.495994	P09429,P23497	HMGB1,HMG1,SP100	high mobility group box 1 [Source:HGNC SymbolAcc:HGNC:4983],SP100 nuclear antigen [Source:HGNC SymbolAcc:HGNC:11206]
-0.74478	0.0186762	P61604	HSPE1,EPFP1	heat shock 10kDa protein 1 [Source:HGNC SymbolAcc:HGNC:5269]
-0.748818	0.0994889	Q9NRX2	MRPL17	mitochondrial ribosomal protein L17 [Source:HGNC SymbolAcc:HGNC:14053]
-0.751781	0.189511	Q92769	HDAC2	histone deacetylase 2 [Source:HGNC SymbolAcc:HGNC:4853]
-0.754444	2.39219e-05	Q6P3W7	SCYL2	SCY1-like 2 (S. cerevisiae) [Source:HGNC SymbolAcc:HGNC:19286]
-0.75656	0.144704	Q13084	MRPL28	mitochondrial ribosomal protein L28 [Source:HGNC SymbolAcc:HGNC:14484]
-0.756611	0.0277815	P45973	CBX5,HEL25	chromobox homolog 5 [Source:HGNC SymbolAcc:HGNC:1555]
-0.757837	1.08986e-12	Q9NYF8	BCLAF1	BCL2-associated transcription factor 1 [Source:HGNC SymbolAcc:HGNC:16863]
-0.75903	0.00812216	P62314	SNRPD1	small nuclear ribonucleoprotein D1 polypeptide 16kDa [Source:HGNC SymbolAcc:HGNC:11158]
-0.75962	0.00289707	Q16630	CPSF6	cleavage and polyadenylation specific factor 6, 68kDa [Source:HGNC SymbolAcc:HGNC:13871]
-0.760303	0.254629	P62736,P63267,P68032,P68133	ACTA2,ACT,ACTG2,ACT,ACTC1,ACTA1	actin, alpha 2, smooth muscle, aorta [Source:HGNC SymbolAcc:HGNC:130],actin, gamma 2, smooth muscle, enteric [Source:HGNC SymbolAcc:HGNC:145],actin, alpha, cardiac muscle 1 [Source:HGNC SymbolAcc:HGNC:143],actin, alpha 1, skeletal muscle [Source:HGNC SymbolAcc:HGNC:129]
-0.761849	0.0174184	Q9BWU0	SLC4A1AP	solute carrier family 4 (anion exchanger), member 1, adaptor protein [Source:HGNC SymbolAcc:HGNC:13813]
-0.762878	0.436018	Q8NAF0	ZNF579	zinc finger protein 579 [Source:HGNC SymbolAcc:HGNC:26646]
-0.768674	0.155989	O43172	PRPF4	pre-mRNA processing factor 4 [Source:HGNC SymbolAcc:HGNC:17349]
-0.770292	0.0252847	Q9NWU2	GID8	GID complex subunit 8 [Source:HGNC SymbolAcc:HGNC:15857]
-0.771466	0.00834328	O75531	BANF1	barrier to autointegration factor 1 [Source:HGNC SymbolAcc:HGNC:17397]
-0.778656	0.00237408	P11940,Q13310	PABPC1,PABPC4	poly(A) binding protein, cytoplasmic 1 [Source:HGNC SymbolAcc:HGNC:8554],poly(A) binding protein, cytoplasmic 4 (inducible form) [Source:HGNC SymbolAcc:HGNC:8557]
-0.780372	0.000517832	Q96EL3	MRPL53	mitochondrial ribosomal protein L53 [Source:HGNC SymbolAcc:HGNC:16684]
-0.783992	0.453035	P63151,Q66LE6	PPP2R2A,PPP2R2D	protein phosphatase 2, regulatory subunit B, alpha [Source:HGNC SymbolAcc:HGNC:9304],protein phosphatase 2, regulatory subunit B, delta [Source:HGNC SymbolAcc:HGNC:23732]
-0.789351	1.17291e-10	Q9Y2W1	THRAP3	thyroid hormone receptor associated protein 3 [Source:HGNC SymbolAcc:HGNC:22964]
-0.790452	0.000889865	P46087	NOP2	NOP2 nucleolar protein [Source:HGNC SymbolAcc:HGNC:7867]
-0.790569	0.752675	Q99733	NAP1L4	nucleosome assembly protein 1-like 4 [Source:HGNC SymbolAcc:HGNC:7640]
-0.792006	6.77503e-05	O60264	SMARCA5	SWI/SNF related, matrix associated, actin dependent regulator of chromatin, subfamily a, member 5 [Source:HGNC SymbolAcc:HGNC:11101]
-0.794844	0.000254681	P68104,Q05639	EEF1A1,EEF1A2	eukaryotic translation elongation factor 1 alpha 1 [Source:HGNC SymbolAcc:HGNC:3189],eukaryotic translation elongation factor 1 alpha 2 [Source:HGNC SymbolAcc:HGNC:3192]
-0.798258	2.62503e-05	Q16629	SRSF7	serine/arginine-rich splicing factor 7 [Source:HGNC SymbolAcc:HGNC:10789]
-0.799137	0.560438	Q9NZL4	HSPBP1	HSPA (heat shock 70kDa) binding protein, cytoplasmic cochaperone 1 [Source:HGNC SymbolAcc:HGNC:24989]
-0.80017	0.589344	P68104,Q05639	EEF1A1,EEF1A2	eukaryotic translation elongation factor 1 alpha 1 [Source:HGNC SymbolAcc:HGNC:3189],eukaryotic translation elongation factor 1 alpha 2 [Source:HGNC SymbolAcc:HGNC:3192]
-0.80328	0.0207746	P27348,P31946,P63104	YWHAQ,YWHAB,HEL-S-1,YWHAZ,14-3-3	tyrosine 3-monooxygenase/tryptophan 5-monooxygenase activation protein, theta [Source:HGNC SymbolAcc:HGNC:12854],tyrosine 3-monooxygenase/tryptophan 5-monooxygenase activation protein, beta [Source:HGNC SymbolAcc:HGNC:12849],tyrosine 3-monooxygenase/tryptophan 5-monooxygenase activation protein, zeta [Source:HGNC SymbolAcc:HGNC:12855]
-0.803709	0.0134405	O43809	NUDT21	nudix (nucleoside diphosphate linked moiety X)-type motif 21 [Source:HGNC SymbolAcc:HGNC:13870]
-0.80388	0.00159505	P08865	RPSA	ribosomal protein SA [Source:HGNC SymbolAcc:HGNC:6502]
-0.810564	0.0341429	Q9BXP5	SRRT	serrate, RNA effector molecule [Source:HGNC SymbolAcc:HGNC:24101]
-0.810657	7.54258e-05	P83369	LSM11	LSM11, U7 small nuclear RNA associated [Source:HGNC SymbolAcc:HGNC:30860]
-0.810836	0.00210605	P07305	H1F0	H1 histone family, member 0 [Source:HGNC SymbolAcc:HGNC:4714]
-0.816354	0.000298481	Q06265	EXOSC9	exosome component 9 [Source:HGNC SymbolAcc:HGNC:9137]
-0.818911	0.64332	O00148,Q13838	DDX39A,DDX39,DDX39B,BAT1	DEAD (Asp-Glu-Ala-Asp) box polypeptide 39A [Source:HGNC SymbolAcc:HGNC:17821],DEAD (Asp-Glu-Ala-Asp) box polypeptide 39B [Source:HGNC SymbolAcc:HGNC:13917]
-0.820155	0.242503	Q01081	U2AF1,DKFZP313J1712	U2 small nuclear RNA auxiliary factor 1 [Source:HGNC SymbolAcc:HGNC:12453]
-0.825601	0.00034245	O43660	PLRG1	pleiotropic regulator 1 [Source:HGNC SymbolAcc:HGNC:9089]
-0.827552	0.0611217	P16989,P67809,Q9Y2T7	YBX3,CSDA,YBX1,YBX2	Y box binding protein 3 [Source:HGNC SymbolAcc:HGNC:2428],Y box binding protein 1 [Source:HGNC SymbolAcc:HGNC:8014],Y box binding protein 2 [Source:HGNC SymbolAcc:HGNC:17948]
-0.831208	0.01564	Q9UQ80	PA2G4	proliferation-associated 2G4, 38kDa [Source:HGNC SymbolAcc:HGNC:8550]
-0.833414	0.00471625	P62995	TRA2B	transformer 2 beta homolog (Drosophila) [Source:HGNC SymbolAcc:HGNC:10781]
-0.836166	0.013217	Q6UN15	FIP1L1	factor interacting with PAPOLA and CPSF1 [Source:HGNC SymbolAcc:HGNC:19124]
-0.844808	0.000176465	Q15459	SF3A1	splicing factor 3a, subunit 1, 120kDa [Source:HGNC SymbolAcc:HGNC:10765]
-0.856392	NA	Q9BXA9	SALL3	spalt-like transcription factor 3 [Source:HGNC SymbolAcc:HGNC:10527]
-0.857029	0.000194707	O95232	LUC7L3	LUC7-like 3 (S. cerevisiae) [Source:HGNC SymbolAcc:HGNC:24309]
-0.860622	0.223477	P04350,P07437,P68371,Q13509,Q13885,Q3ZCM7,Q9BUF5,Q9BVA1	TUBB4A,TUBB,TUBB4B,TUBB2C,TUBB3,TUBB2A,TUBB8,TUBB6,TUBB2B	tubulin, beta 4A class IVa [Source:HGNC SymbolAcc:HGNC:20774],tubulin, beta class I [Source:HGNC SymbolAcc:HGNC:20778],tubulin, beta 4B class IVb [Source:HGNC SymbolAcc:HGNC:20771],tubulin, beta 3 class III [Source:HGNC SymbolAcc:HGNC:20772],tubulin, beta 2A class IIa [Source:HGNC SymbolAcc:HGNC:12412],tubulin, beta 8 class VIII [Source:HGNC SymbolAcc:HGNC:20773],tubulin, beta 6 class V [Source:H…
-0.862806	0.0612031	Q9UKV3	ACIN1	apoptotic chromatin condensation inducer 1 [Source:HGNC SymbolAcc:HGNC:17066]
-0.864942	0.497726	P09496	CLTA	clathrin, light chain A [Source:HGNC SymbolAcc:HGNC:2090]
-0.865004	0.00448324	Q14766	LTBP1	latent transforming growth factor beta binding protein 1 [Source:HGNC SymbolAcc:HGNC:6714]
-0.86811	0.0340316	P18077	RPL35A	ribosomal protein L35a [Source:HGNC SymbolAcc:HGNC:10345]
-0.869946	0.444423	P23528,Q9Y281	CFL1,HEL-S-15,CFL2	cofilin 1 (non-muscle) [Source:HGNC SymbolAcc:HGNC:1874],cofilin 2 (muscle) [Source:HGNC SymbolAcc:HGNC:1875]
-0.870167	0.00662317	Q8ND56	LSM14A	LSM14A, SCD6 homolog A (S. cerevisiae) [Source:HGNC SymbolAcc:HGNC:24489]
-0.873423	0.0263164	P60891	PRPS1	phosphoribosyl pyrophosphate synthetase 1 [Source:HGNC SymbolAcc:HGNC:9462]
-0.880723	0.0303396	Q86U42	PABPN1	poly(A) binding protein, nuclear 1 [Source:HGNC SymbolAcc:HGNC:8565]
-0.881449	0.0399296	O60812,P07910	HNRNPCL1,HNRNPC	heterogeneous nuclear ribonucleoprotein C-like 1 [Source:HGNC SymbolAcc:HGNC:29295],heterogeneous nuclear ribonucleoprotein C (C1/C2) [Source:HGNC SymbolAcc:HGNC:5035]
-0.903419	0.188028	P34897	SHMT2,HEL-S-51E	serine hydroxymethyltransferase 2 (mitochondrial) [Source:HGNC SymbolAcc:HGNC:10852]
-0.914244	0.0186436	P63151	PPP2R2A	protein phosphatase 2, regulatory subunit B, alpha [Source:HGNC SymbolAcc:HGNC:9304]
-0.914708	NA	Q00577	PURA	purine-rich element binding protein A [Source:HGNC SymbolAcc:HGNC:9701]
-0.919139	3.99442e-07	Q9ULV4	CORO1C	coronin, actin binding protein, 1C [Source:HGNC SymbolAcc:HGNC:2254]
-0.921043	0.0316531	P27797	CALR,HEL-S-99N	calreticulin [Source:HGNC SymbolAcc:HGNC:1455]
-0.925074	0.00454394	P35250	RFC2	replication factor C (activator 1) 2, 40kDa [Source:HGNC SymbolAcc:HGNC:9970]
-0.929046	0.00456537	Q9NQ29,Q9Y383	LUC7L,LUC7L2	LUC7-like (S. cerevisiae) [Source:HGNC SymbolAcc:HGNC:6723],C7orf55-LUC7L2 readthrough [Source:HGNC SymbolAcc:HGNC:44671]
-0.931813	0.263846	P51114	FXR1	fragile X mental retardation, autosomal homolog 1 [Source:HGNC SymbolAcc:HGNC:4023]
-0.932661	NA	P11940,Q13310,Q4VXU2	PABPC1,PABPC4,PABPC1L	poly(A) binding protein, cytoplasmic 1 [Source:HGNC SymbolAcc:HGNC:8554],poly(A) binding protein, cytoplasmic 4 (inducible form) [Source:HGNC SymbolAcc:HGNC:8557],poly(A) binding protein, cytoplasmic 1-like [Source:HGNC SymbolAcc:HGNC:15797]
-0.934466	9.77316e-05	P84090	ERH	enhancer of rudimentary homolog (Drosophila) [Source:HGNC SymbolAcc:HGNC:3447]
-0.935264	0.000788689	P38159,Q96E39	RBMX,RBMXL1	RNA binding motif protein, X-linked [Source:HGNC SymbolAcc:HGNC:9910],RNA binding motif protein, X-linked-like 1 [Source:HGNC SymbolAcc:HGNC:25073]
-0.940402	0.105831	P13667	PDIA4	protein disulfide isomerase family A, member 4 [Source:HGNC SymbolAcc:HGNC:30167]
-0.94575	0.714797	Q9NYL9,Q9NZR1	TMOD3,TMOD2	tropomodulin 3 (ubiquitous) [Source:HGNC SymbolAcc:HGNC:11873],tropomodulin 2 (neuronal) [Source:HGNC SymbolAcc:HGNC:11872]
-0.948908	0.00905143	P00441	SOD1,SOD-1,HEL-S-44	superoxide dismutase 1, soluble [Source:HGNC SymbolAcc:HGNC:11179]
-0.950206	0.00563604	P00558,P07205	PGK1,HEL-S-68P,PGK2	phosphoglycerate kinase 1 [Source:HGNC SymbolAcc:HGNC:8896],phosphoglycerate kinase 2 [Source:HGNC SymbolAcc:HGNC:8898]
-0.951697	0.0126404	Q15287	RNPS1	RNA binding protein S1, serine-rich domain [Source:HGNC SymbolAcc:HGNC:10080]
-0.952809	0.00110385	P08621	SNRNP70,DKFZP434N041,SNRP70	small nuclear ribonucleoprotein 70kDa (U1) [Source:HGNC SymbolAcc:HGNC:11150]
-0.95404	9.14572e-05	P63261	ACTG1,ACT	actin, gamma 1 [Source:HGNC SymbolAcc:HGNC:144]
-0.956535	0.00173787	O14980	XPO1	exportin 1 [Source:HGNC SymbolAcc:HGNC:12825]
-0.96109	2.71925e-06	Q7RTV0	PHF5A	PHD finger protein 5A [Source:HGNC SymbolAcc:HGNC:18000]
-0.961615	0.345574	O75526,P38159,Q8N7X1,Q96E39	RBMXL2,RBMX,RBMXL3,RBMXL1	RNA binding motif protein, X-linked-like 2 [Source:HGNC SymbolAcc:HGNC:17886],RNA binding motif protein, X-linked [Source:HGNC SymbolAcc:HGNC:9910],RNA binding motif protein, X-linked-like 3 [Source:HGNC SymbolAcc:HGNC:26859],RNA binding motif protein, X-linked-like 1 [Source:HGNC SymbolAcc:HGNC:25073]
-0.962968	0.527329	Q6PJT7	ZC3H14,FLJ11806	zinc finger CCCH-type containing 14 [Source:HGNC SymbolAcc:HGNC:20509]
-0.966014	0.992586	O60306	AQR	aquarius intron-binding spliceosomal factor [Source:HGNC SymbolAcc:HGNC:29513]
-0.966864	0.0228124	P14625	HSP90B1,TRA1,HEL-S-125M	heat shock protein 90kDa beta (Grp94), member 1 [Source:HGNC SymbolAcc:HGNC:12028]
-0.967219	5.57735e-05	P55884	EIF3B,EIF3S9	eukaryotic translation initiation factor 3, subunit B [Source:HGNC SymbolAcc:HGNC:3280]
-0.967997	0.0355313	P09429	HMGB1,HMG1	high mobility group box 1 [Source:HGNC SymbolAcc:HGNC:4983]
-0.978116	0.00122245	O75122,Q7Z460	CLASP2,DKFZP686D11262,CLASP1,DKFZP686D1968	cytoplasmic linker associated protein 2 [Source:HGNC SymbolAcc:HGNC:17078],cytoplasmic linker associated protein 1 [Source:HGNC SymbolAcc:HGNC:17088]
-0.988931	5.32986e-06	Q16875,Q16877	PFKFB3,PFK2,PFKFB4	6-phosphofructo-2-kinase/fructose-2,6-biphosphatase 3 [Source:HGNC SymbolAcc:HGNC:8874],6-phosphofructo-2-kinase/fructose-2,6-biphosphatase 4 [Source:HGNC SymbolAcc:HGNC:8875]
-0.99286	0.0118501	Q15427	SF3B4	splicing factor 3b, subunit 4, 49kDa [Source:HGNC SymbolAcc:HGNC:10771]
-0.998782	2.91502e-09	Q07955	SRSF1	serine/arginine-rich splicing factor 1 [Source:HGNC SymbolAcc:HGNC:10780]
-1.00738	0.150556	Q09161	NCBP1	nuclear cap binding protein subunit 1, 80kDa [Source:HGNC SymbolAcc:HGNC:7658]
-1.01326	0.000314379	Q12874	SF3A3	splicing factor 3a, subunit 3, 60kDa [Source:HGNC SymbolAcc:HGNC:10767]
-1.01571	0.483605	O00541	PES1	pescadillo ribosomal biogenesis factor 1 [Source:HGNC SymbolAcc:HGNC:8848]
-1.02643	0.537966	Q13404	UBE2V1	ubiquitin-conjugating enzyme E2 variant 1 [Source:HGNC SymbolAcc:HGNC:12494]
-1.02919	0.00116827	Q01130	SRSF2,SFRS2	serine/arginine-rich splicing factor 2 [Source:HGNC SymbolAcc:HGNC:10783]
-1.02926	0.0651527	O60256	PRPSAP2	phosphoribosyl pyrophosphate synthetase-associated protein 2 [Source:HGNC SymbolAcc:HGNC:9467]
-1.03702	4.33652e-11	O75122	CLASP2,DKFZP686D11262	cytoplasmic linker associated protein 2 [Source:HGNC SymbolAcc:HGNC:17078]
-1.03786	0.00619458	Q9Y6H1	CHCHD2	coiled-coil-helix-coiled-coil-helix domain containing 2 [Source:HGNC SymbolAcc:HGNC:21645]
-1.0491	0.222826	O75526,P38159	RBMXL2,RBMX	RNA binding motif protein, X-linked-like 2 [Source:HGNC SymbolAcc:HGNC:17886],RNA binding motif protein, X-linked [Source:HGNC SymbolAcc:HGNC:9910]
-1.0528	0.00288758	Q96EY7	PTCD3	pentatricopeptide repeat domain 3 [Source:HGNC SymbolAcc:HGNC:24717]
-1.06573	0.643472	O94992	HEXIM1	hexamethylene bis-acetamide inducible 1 [Source:HGNC SymbolAcc:HGNC:24953]
-1.07268	0.0247016	P26583	HMGB2	high mobility group box 2 [Source:HGNC SymbolAcc:HGNC:5000]
-1.07348	0.458667	A6NFN3,O43251,Q9NWB1	RBFOX3,RBFOX2,RBFOX1,DKFZP547L059	RNA binding protein, fox-1 homolog (C. elegans) 3 [Source:HGNC SymbolAcc:HGNC:27097],RNA binding protein, fox-1 homolog (C. elegans) 2 [Source:HGNC SymbolAcc:HGNC:9906],RNA binding protein, fox-1 homolog (C. elegans) 1 [Source:HGNC SymbolAcc:HGNC:18222]
-1.11447	0.0551652	O00148	DDX39A,DDX39	DEAD (Asp-Glu-Ala-Asp) box polypeptide 39A [Source:HGNC SymbolAcc:HGNC:17821]
-1.12092	0.176212	Q13427	PPIG	peptidylprolyl isomerase G (cyclophilin G) [Source:HGNC SymbolAcc:HGNC:14650]
-1.16491	0.305001	P11387,Q969P6	TOP1,TOP1MT	topoisomerase (DNA) I [Source:HGNC SymbolAcc:HGNC:11986],topoisomerase (DNA) I, mitochondrial [Source:HGNC SymbolAcc:HGNC:29787]
-1.18269	0.61542	P47888,P47893	OR3A3,OR3A2	olfactory receptor, family 3, subfamily A, member 3 [Source:HGNC SymbolAcc:HGNC:8284],olfactory receptor, family 3, subfamily A, member 2 [Source:HGNC SymbolAcc:HGNC:8283]
-1.1912	0	Q9UQ35	SRRM2	serine/arginine repetitive matrix 2 [Source:HGNC SymbolAcc:HGNC:16639]
-1.19322	0.00221968	O75400	PRPF40A,FNBP3	PRP40 pre-mRNA processing factor 40 homolog A (S. cerevisiae) [Source:HGNC SymbolAcc:HGNC:16463]
-1.19799	0.543039	Q9Y4Z0	LSM4	LSM4 homolog, U6 small nuclear RNA associated (S. cerevisiae) [Source:HGNC SymbolAcc:HGNC:17259]
-1.20772	0.000450742	P38919	EIF4A3,DDX48	eukaryotic translation initiation factor 4A3 [Source:HGNC SymbolAcc:HGNC:18683]
-1.20903	1.98698e-07	Q96HS1	PGAM5	phosphoglycerate mutase family member 5 [Source:HGNC SymbolAcc:HGNC:28763]
-1.21487	7.47224e-06	O60825,Q16875,Q16877	PFKFB2,PFKFB3,PFK2,PFKFB4	6-phosphofructo-2-kinase/fructose-2,6-biphosphatase 2 [Source:HGNC SymbolAcc:HGNC:8873],6-phosphofructo-2-kinase/fructose-2,6-biphosphatase 3 [Source:HGNC SymbolAcc:HGNC:8874],6-phosphofructo-2-kinase/fructose-2,6-biphosphatase 4 [Source:HGNC SymbolAcc:HGNC:8875]
-1.21603	0.020953	Q9Y676	MRPS18B	mitochondrial ribosomal protein S18B [Source:HGNC SymbolAcc:HGNC:14516]
-1.23013	0.234702	Q9NVA2	2015-09-11	septin 11 [Source:HGNC SymbolAcc:HGNC:25589]
-1.23346	0.00275977	P35244	RPA3	replication protein A3, 14kDa [Source:HGNC SymbolAcc:HGNC:10291]
-1.23541	0.0264393	Q9H2W6	MRPL46	mitochondrial ribosomal protein L46 [Source:HGNC SymbolAcc:HGNC:1192]
-1.27571	0.0240235	P18754	RCC1	regulator of chromosome condensation 1 [Source:HGNC SymbolAcc:HGNC:1913]
-1.28002	0.19224	Q9Y2L1	DIS3	DIS3 exosome endoribonuclease and 3'-5' exoribonuclease [Source:HGNC SymbolAcc:HGNC:20604]
-1.28925	1.21635e-12	Q92878	RAD50	RAD50 homolog (S. cerevisiae) [Source:HGNC SymbolAcc:HGNC:9816]
-1.29761	0.400909	Q96G75,Q9H871	RMND5B,DKFZP434K0926,RMND5A	required for meiotic nuclear division 5 homolog B (S. cerevisiae) [Source:HGNC SymbolAcc:HGNC:26181],required for meiotic nuclear division 5 homolog A (S. cerevisiae) [Source:HGNC SymbolAcc:HGNC:25850]
-1.29914	9.57754e-06	Q9NVS2	MRPS18A	mitochondrial ribosomal protein S18A [Source:HGNC SymbolAcc:HGNC:14515]
-1.30326	0.00456537	P61254,Q9UNX3	RPL26,RPL26L1	ribosomal protein L26 [Source:HGNC SymbolAcc:HGNC:10327],ribosomal protein L26-like 1 [Source:HGNC SymbolAcc:HGNC:17050]
-1.30621	0.138213	Q9NQ55	PPAN	peter pan homolog (Drosophila) [Source:HGNC SymbolAcc:HGNC:9227]
-1.30701	0.0604607	P49736	MCM2	minichromosome maintenance complex component 2 [Source:HGNC SymbolAcc:HGNC:6944]
-1.31134	0.00619458	Q13243	SRSF5,SFRS5	serine/arginine-rich splicing factor 5 [Source:HGNC SymbolAcc:HGNC:10787]
-1.32475	0.0715136	P62699	YPEL5	yippee-like 5 (Drosophila) [Source:HGNC SymbolAcc:HGNC:18329]
-1.34302	0.625493	Q9NYF8,Q9Y2W1	BCLAF1,THRAP3	BCL2-associated transcription factor 1 [Source:HGNC SymbolAcc:HGNC:16863],thyroid hormone receptor associated protein 3 [Source:HGNC SymbolAcc:HGNC:22964]
-1.35963	6.39392e-05	Q9H0A0	NAT10	N-acetyltransferase 10 (GCN5-related) [Source:HGNC SymbolAcc:HGNC:29830]
-1.36239	0.67578	P68104	EEF1A1	eukaryotic translation elongation factor 1 alpha 1 [Source:HGNC SymbolAcc:HGNC:3189]
-1.36497	1.85354e-07	O95758,P26599	PTBP3,ROD1,PTBP1	polypyrimidine tract binding protein 3 [Source:HGNC SymbolAcc:HGNC:10253],polypyrimidine tract binding protein 1 [Source:HGNC SymbolAcc:HGNC:9583]
-1.3663	0.691392	P42677,Q71UM5	RPS27,RPS27L,RPS27L	ribosomal protein S27 [Source:HGNC SymbolAcc:HGNC:10416],ribosomal protein S27-like [Source:HGNC SymbolAcc:HGNC:18476]
-1.38635	0.0116476	P11388,Q02880	TOP2A,TOP2B,TOPIIB,TOP2BETA	topoisomerase (DNA) II alpha 170kDa [Source:HGNC SymbolAcc:HGNC:11989],topoisomerase (DNA) II beta 180kDa [Source:HGNC SymbolAcc:HGNC:11990]
-1.44351	0.0549442	P84022	SMAD3,DKFZP686J10186	SMAD family member 3 [Source:HGNC SymbolAcc:HGNC:6769]
-1.46563	0.992586	Q9UBM7	DHCR7	7-dehydrocholesterol reductase [Source:HGNC SymbolAcc:HGNC:2860]
-1.4876	0.0155107	O00267	SUPT5H	suppressor of Ty 5 homolog (S. cerevisiae) [Source:HGNC SymbolAcc:HGNC:11469]
-1.48851	0.254311	P41567	EIF1,SUI1	eukaryotic translation initiation factor 1 [Source:HGNC SymbolAcc:HGNC:3249]
-1.4918	0.000284651	P09234	SNRPC	small nuclear ribonucleoprotein polypeptide C [Source:HGNC SymbolAcc:HGNC:11157]
-1.53525	9.32071e-11	Q13242	SRSF9	serine/arginine-rich splicing factor 9 [Source:HGNC SymbolAcc:HGNC:10791]
-1.54681	2.66788e-05	P11908	PRPS2	phosphoribosyl pyrophosphate synthetase 2 [Source:HGNC SymbolAcc:HGNC:9465]
-1.55436	0.474192	P04264	KRT1	keratin 1 [Source:HGNC SymbolAcc:HGNC:6412]
-1.5648	0.053735	Q01668	CACNA1D	calcium channel, voltage-dependent, L type, alpha 1D subunit [Source:HGNC SymbolAcc:HGNC:1391]
-1.58154	0.364583	Q8IX18	DHX40	DEAH (Asp-Glu-Ala-His) box polypeptide 40 [Source:HGNC SymbolAcc:HGNC:18018]
-1.58201	1.00145e-05	P83916	CBX1	chromobox homolog 1 [Source:HGNC SymbolAcc:HGNC:1551]
-1.62831	0.672635	P07900,P08238	HSP90AA1,EL52,HSP90AB1	heat shock protein 90kDa alpha (cytosolic), class A member 1 [Source:HGNC SymbolAcc:HGNC:5253],heat shock protein 90kDa alpha (cytosolic), class B member 1 [Source:HGNC SymbolAcc:HGNC:5258]
-1.64	0.0319926	O75165	DNAJC13	DnaJ (Hsp40) homolog, subfamily C, member 13 [Source:HGNC SymbolAcc:HGNC:30343]
-1.65057	0.776742	P45973,Q13185	CBX5,HEL25,CBX3	chromobox homolog 5 [Source:HGNC SymbolAcc:HGNC:1555],chromobox homolog 3 [Source:HGNC SymbolAcc:HGNC:1553]
-1.65732	0.000240778	P35637	FUS	FUS RNA binding protein [Source:HGNC SymbolAcc:HGNC:4010]
-1.66241	1.32694e-06	O00567	NOP56	NOP56 ribonucleoprotein [Source:HGNC SymbolAcc:HGNC:15911]
-1.66434	1.52966e-05	Q9Y2X3	NOP58	NOP58 ribonucleoprotein [Source:HGNC SymbolAcc:HGNC:29926]
-1.67632	0.000161766	O75475	PSIP1	PC4 and SFRS1 interacting protein 1 [Source:HGNC SymbolAcc:HGNC:9527]
-1.68057	5.45645e-11	Q9Y2J2	EPB41L3	erythrocyte membrane protein band 4.1-like 3 [Source:HGNC SymbolAcc:HGNC:3380]
-1.69378	0.0495922	O43707,P12814,P35609	ACTN4,ACTN1,ACTN2	actinin, alpha 4 [Source:HGNC SymbolAcc:HGNC:166],actinin, alpha 1 [Source:HGNC SymbolAcc:HGNC:163],actinin, alpha 2 [Source:HGNC SymbolAcc:HGNC:164]
-1.69914	0.0015934	Q13148	TARDBP	TAR DNA binding protein [Source:HGNC SymbolAcc:HGNC:11571]
-1.72332	6.91642e-08	P05204,Q15651	HMGN2,HMGN3	high mobility group nucleosomal binding domain 2 [Source:HGNC SymbolAcc:HGNC:4986],high mobility group nucleosomal binding domain 3 [Source:HGNC SymbolAcc:HGNC:12312]
-1.72616	0.0153867	Q9UKM9	RALY	RALY heterogeneous nuclear ribonucleoprotein [Source:HGNC SymbolAcc:HGNC:15921]
-1.72949	5.64096e-05	P31942	HNRNPH3,HNRPH3	heterogeneous nuclear ribonucleoprotein H3 (2H9) [Source:HGNC SymbolAcc:HGNC:5043]
-1.7597	0.0955691	P08758	ANXA5,HEL-S-7	annexin A5 [Source:HGNC SymbolAcc:HGNC:543]
-1.76054	3.20607e-05	P55265	ADAR	adenosine deaminase, RNA-specific [Source:HGNC SymbolAcc:HGNC:225]
-1.76335	7.06262e-07	P05114	HMGN1	high mobility group nucleosome binding domain 1 [Source:HGNC SymbolAcc:HGNC:4984]
-1.81262	0.0029834	P49760	CLK2	CDC-like kinase 2 [Source:HGNC SymbolAcc:HGNC:2069]
-1.83303	1.79132e-07	Q08945	SSRP1	structure specific recognition protein 1 [Source:HGNC SymbolAcc:HGNC:11327]
-1.86226	0.000159566	Q96T88	UHRF1	ubiquitin-like with PHD and ring finger domains 1 [Source:HGNC SymbolAcc:HGNC:12556]
-1.89894	0.0221336	O75367	H2AFY	H2A histone family, member Y [Source:HGNC SymbolAcc:HGNC:4740]
-1.94189	3.72483e-08	P15927	RPA2	replication protein A2, 32kDa [Source:HGNC SymbolAcc:HGNC:10290]
-1.98061	0.144893	P05386,P05387	RPLP1,RPLP2	ribosomal protein, large, P1 [Source:HGNC SymbolAcc:HGNC:10372],ribosomal protein, large, P2 [Source:HGNC SymbolAcc:HGNC:10377]
-1.99605	0.0148767	P30048	PRDX3,MER5	peroxiredoxin 3 [Source:HGNC SymbolAcc:HGNC:9354]
-2.13366	0.673723	P35637,Q92804	FUS,TAF15	FUS RNA binding protein [Source:HGNC SymbolAcc:HGNC:4010],TAF15 RNA polymerase II, TATA box binding protein (TBP)-associated factor, 68kDa [Source:HGNC SymbolAcc:HGNC:11547]
-2.13932	0.00109923	O43663	PRC1	protein regulator of cytokinesis 1 [Source:HGNC SymbolAcc:HGNC:9341]
-2.19701	8.57416e-07	Q96EP5	DAZAP1	DAZ associated protein 1 [Source:HGNC SymbolAcc:HGNC:2683]
-2.22282	3.12284e-08	Q9H307	PNN	pinin, desmosome associated protein [Source:HGNC SymbolAcc:HGNC:9162]
-2.25896	0.00336245	O43707,P12814	ACTN4,ACTN1	actinin, alpha 4 [Source:HGNC SymbolAcc:HGNC:166],actinin, alpha 1 [Source:HGNC SymbolAcc:HGNC:163]
-2.27574	0.0025434	P09012	SNRPA	small nuclear ribonucleoprotein polypeptide A [Source:HGNC SymbolAcc:HGNC:11151]
-2.39626	0.0766874	P23246,Q15233	SFPQ,NONO	splicing factor proline/glutamine-rich [Source:HGNC SymbolAcc:HGNC:10774],non-POU domain containing, octamer-binding [Source:HGNC SymbolAcc:HGNC:7871]
-2.4513	7.8286e-07	Q7KZF4	SND1	staphylococcal nuclease and tudor domain containing 1 [Source:HGNC SymbolAcc:HGNC:30646]
-2.4834	0.000745708	P53582	METAP1	methionyl aminopeptidase 1 [Source:HGNC SymbolAcc:HGNC:15789]
-2.55094	4.55325e-05	Q14978	NOLC1	nucleolar and coiled-body phosphoprotein 1 [Source:HGNC SymbolAcc:HGNC:15608]
-2.63662	0.0415046	Q6WCQ1	MPRIP,M-RIP	myosin phosphatase Rho interacting protein [Source:HGNC SymbolAcc:HGNC:30321]
-2.67529	2.10153e-05	P05204	HMGN2	high mobility group nucleosomal binding domain 2 [Source:HGNC SymbolAcc:HGNC:4986]
-2.76058	0.0314906	P53999	SUB1,PC4	SUB1 homolog (S. cerevisiae) [Source:HGNC SymbolAcc:HGNC:19985]
-2.76489	0.578549	Q96CT7	CCDC124,LOC115098	coiled-coil domain containing 124 [Source:HGNC SymbolAcc:HGNC:25171]
-2.78047	0.00919066	P20042	EIF2S2	eukaryotic translation initiation factor 2, subunit 2 beta, 38kDa [Source:HGNC SymbolAcc:HGNC:3266]
-2.78832	0.0558593	Q92979	EMG1	EMG1 N1-specific pseudouridine methyltransferase [Source:HGNC SymbolAcc:HGNC:16912]
-2.81813	0.000194941	Q9UDT6	CLIP2,CYLN2	CAP-GLY domain containing linker protein 2 [Source:HGNC SymbolAcc:HGNC:2586]
-2.91136	5.9059e-09	P09936	UCHL1,HEL-117	ubiquitin carboxyl-terminal esterase L1 (ubiquitin thiolesterase) [Source:HGNC SymbolAcc:HGNC:12513]
-2.99066	2.32583e-11	P27694	RPA1	replication protein A1, 70kDa [Source:HGNC SymbolAcc:HGNC:10289]
-3.18318	1.36657e-07	P23284	PPIB,HEL-S-39	peptidylprolyl isomerase B (cyclophilin B) [Source:HGNC SymbolAcc:HGNC:9255]
-3.73834	5.65357e-08	P17096	HMGA1	high mobility group AT-hook 1 [Source:HGNC SymbolAcc:HGNC:5010]
-3.89044	1.73886e-08	P35659	DEK,DKFZP686A24118	DEK proto-oncogene [Source:HGNC SymbolAcc:HGNC:2768]
-3.97187	0.225136	Q9NYC9,Q9UFH2	DNAH9,DNAHC9,DNAH17	dynein, axonemal, heavy chain 9 [Source:HGNC SymbolAcc:HGNC:2953],dynein, axonemal, heavy chain 17 [Source:HGNC SymbolAcc:HGNC:2946]

## Sheet: LRRK2 vs EV FC>3 used for fig1B
group #	group name	Uniprot ID	uniprot_genename	log2 Fold Change	Fold Change	previously reported
0	BAIT	Q5S007	LRRK2	6.25901	76.5859	Y
1	14-3-3	P31947	SFN, YWHAS	3.20804	9.24092	Y
1	14-3-3	P61981	YWHAG	3.17979	9.06174	Y
1	14-3-3	P31946	YWHAB	2.77819	6.85991	Y
1	14-3-3	P62258	HEL2,YWHAE	2.76788	6.81104	Y
1	14-3-3	P63104	YWHAZ	2.73158	6.64184	Y
1	14-3-3	Q04917	YWHAH	2.52056	5.73805	Y
1	14-3-3	P27348	YWHAQ	2.34803	5.09129	Y
2	membrane transport	Q9H936	SLC25A22	3.1594	8.9346	Y
2	membrane transport	Q6P1M0	SLC27A4	3.13824	8.80448	N
2	membrane transport	P05141	SLC25A5	2.75061	6.73003	Y
2	membrane transport	Q00325	SLC25A3	2.32754	5.01947	N
2	membrane transport	Q02978	SLC25A11	2.28521	4.87436	N
2	membrane transport	P53985	SLC16A1	2.24314	4.73426	N
2	membrane transport	Q3ZCQ8	TIMM50	1.93385	3.82073	N
2	membrane transport	Q9UBX3	SLC25A10	1.69724	3.24281	N
2	membrane transport	P12236	SLC25A6	1.65308	3.14504	Y
3	protein folding	Q9UL15	BAG5	3.20774	9.239	Y
3	protein folding	Q13501	SQSTM1	2.55324	5.8695	Y
3	protein folding	Q13451	FKBP5	2.55264	5.86707	N
3	protein folding	O95816	BAG2	2.5138	5.71123	Y
3	protein folding	Q14318	FKBP8	2.37007	5.16966	N
3	protein folding	P07900	HSP90AA1,EL52	2.33158	5.03358	Y
3	protein folding	Q58FF8	HSP90AB2P	2.31732	4.98406	N
3	protein folding	P08238	HSP90AB1	2.22421	4.67254	Y
3	protein folding	Q16543	CDC37	2.17341	4.51088	Y
3	protein folding	P31689	DNAJA1	2.00539	4.01496	Y
3	protein folding	Q99615	DNAJC7	1.92035	3.78516	N
3	protein folding	O60884	DNAJA2	1.91046	3.75929	N
4	cytoskeleton	Q07065	CKAP4	2.45124	5.46884	N
4	cytoskeleton	Q69YQ0	SPECC1L	1.92469	3.79655	N
4	cytoskeleton	Q3ZCM7	TUBB8	1.63703	3.11025	N
4	cytoskeleton	P50402	EMD	1.60731	3.04683	Y
5	ubiquitination	Q9UJV3	MID2	***	***	N
5	ubiquitination	O95714	HERC2	***	***	Y
5	ubiquitination	Q15366	PCBP2	4.37156	20.7	N
5	ubiquitination	Q7Z6Z7	HUWE1	2.807	6.99828	N
5	ubiquitination	Q9Y2Z0	SUGT1	2.17156	4.5051	N
5	ubiquitination	Q9Y5V3	MAGED1	1.83203	3.56039	N
5	ubiquitination	Q9UNE7	STUB1	1.6708	3.18391	Y
5	ubiquitination	O43164	PJA2	1.6016	3.03479	N
5	ubiquitination	P19474	TRIM21	1.58496	3	N
6	proteasome	P28074	PSMB5	2.71102	6.54786	N
6	proteasome	P51665	PSMB4	2.48538	5.59982	N
6	proteasome	P20618	PSMB1	2.22561	4.67708	N
6	proteasome	P60900	PSMA6	2.13754	4.40012	N
6	proteasome	P28072	PSMB6	1.97768	3.93861	N
6	proteasome	P49721	PSMB2	1.6428	3.12271	N
7	ribosome	Q9UKD2	MRTO4	1.9345	3.82245	N
8	mitochondria	Q9Y241	HIGD1A	4.37391	20.7337	N
8	mitochondria	Q96TA2	YME1L1	3.60202	12.1427	Y
8	mitochondria	O43819	SCO2	3.50492	11.3524	N
8	mitochondrial	P07919	UQCRH	3.46972	11.0787	N
8	mitochondrial	P08574	CYC1	3.30325	9.87139	N
8	mitochondrial	O75880	SCO1	3.03817	8.21451	N
8	mitochondria	Q9Y4W6	AFG3L2	2.85822	7.25123	Y
8	mitochondria	P51970	NDUFA8	2.32116	4.99735	N
8	mitochondrial	O00483	NDUFA4	2.17315	4.51008	N
8	mitochondrial	O00217	NDUFS8	2.02944	4.08247	N
8	mitochondrial	Q9NVI7	ATAD3A	1.59463	3.02018	N
9	signalling	P06493	CDC42	3.15816	8.92688	Y
9	signalling	P53041	PPP5C	1.82588	3.54523	N
9	signalling	P62873	GNB1	1.79873	3.47913	N
10	vesicle transport	P49755	TMED10	2.2937	4.90312	N
11	peroxisome	P28288	ABCD3	3.12545	8.72678	N
12	translation	Q9Y285	FARSLA,FARSA	1.90229	3.73805	Y
13	post-translation modification	P51571	SSR4	1.87287	3.6626	Y
13	post-translation modification	O60762	DPM1	1.79873	3.47913	N
13	post-translation modification	P35613	BSG,HEMMPRIN	1.69458	3.23682	N
14	metabolism	A1L0T0	ILVBL	***	***	N
14	metabolism	P51648	ALDH3A2	4.22839	18.7445	N
14	metabolism	Q8WVX9	FAR1	2.33492	5.04523	N
14	metabolism	Q9NZ01	TECR	2.28569	4.87598	N
14	metabolism	Q15181	PPA1	1.59336	3.01752	N
***these proteins had no peptides in empty vector control sample, see third tab

## Sheet: Proteins with no peptides in EV
LRKK2_WT-EMPTYVECTOR_log2FC	uniprot_ac	unique peptides	LRRK2 runs with peptides present	Mann-Whitney U test
NA	A1L0T0	6 peptides	31 of 34 runs	significantly different from EV
NA	O00159	9 peptides	11 of 20 runs	not significantly different from EV
NA	O95714	7 peptides	30 of 34 runs	significantly different from EV
NA	O00299	2 peptides	18 of 34 runs	not significantly different from EV
NA	P04844	4 peptides	24 of 34 runs	not significantly different from EV
NA	Q9UJV3	12 peptides	34 of 34 runs	significantly different from EV
NA	Q96IZ0	6 peptides	15 of 20 runs	not significantly different from EV
